# Supplementary material for: Immune system disruptions implicated in whole blood epigenome-wide association study of depression among Parkinson's disease patients
Source: Brain Behav Immun Health. 2022 Oct 3;26:100530. doi: 10.1016/j.bbih.2022.100530 (PMC9618774; doi:10.1016/j.bbih.2022.100530)
Supplement: Multimedia component 1 [file mmc1.xlsx]

## Sheet: Supplemental Table 1
						Primary Analysis: PD patients with depression (n=130) vs PD patients without depression (n=335)									Sensivity Analysis: Non-PD controls with depression (n=49) vs controls without depression (n=167)								Sensivity Analysis: Added pesticide exposure as covariate; PD patients with depression (n=130) vs PD patients without depression (n=335)
Name	chr	position	strand	UCSC_RefGene_Name		n	p.value	fdr	t.statistic	coefficient	coefficient.ci.high	coefficient.ci.low	coefficient.se		n	p.value	t.statistic	coefficient	coefficient.ci.high	coefficient.ci.low	coefficient.se		n	p.value	t.statistic	coefficient	coefficient.ci.high	coefficient.ci.low	coefficient.se		Islands_Name	Relation_to_Island	UCSC_RefGene_Name	UCSC_RefGene_Accession	UCSC_RefGene_Group	Phantom	DMR	Enhancer	HMM_Island	Regulatory_Feature_Name	Regulatory_Feature_Group	DHS
cg18774195	chr3	170303830	+	SLC7A14;SLC7A14		468	2.0653e-08	0.00727658	5.70697	0.0197306	0.0265246	0.0129365	0.00345727		228	0.908274	-0.115348	-0.0006994	0.0112499	-0.0126487	0.00606339		468	5.46803e-06	4.60029	0.0161773	0.0230879	0.00926667	0.00351658		chr3:170303044-170303249	S_Shore	SLC7A14;SLC7A14	NM_020949;NM_020949	5'UTR;1stExon
cg26297819	chr22	41763280	-	TEF		468	1.13557e-07	0.0119772	5.38886	0.0210665	0.0287487	0.0133842	0.00390926		228	0.214191	1.2457	0.00656578	0.016953	-0.00382147	0.00527076		468	1.61437e-06	4.8601	0.0216182	0.0303594	0.012877	0.00444809			OpenSea	TEF	NM_001145398	TSS200			TRUE		22:41763076-41763760	Unclassified_Cell_type_specific
cg09047573	chr5	137474905	-	NME5		468	1.18147e-07	0.0119772	5.38128	0.0333192	0.0454868	0.0211516	0.00619169		228	0.415758	-0.815332	-0.00713679	0.0101135	-0.0243871	0.00875323		468	2.22311e-07	5.25935	0.0382434	0.0525331	0.0239538	0.00727151			OpenSea	NME5	NM_003551	5'UTR				5:137502698-137502913			TRUE
cg16646909	chr19	37329500	+	ZNF790		468	1.35979e-07	0.0119772	5.35429	0.00896538	0.0122559	0.00567489	0.00167443		228	0.613666	0.505563	0.00173177	0.00848233	-0.0050188	0.00342542		468	1.43362e-05	4.38602	0.00788458	0.0114173	0.0043519	0.00179766		chr19:37328896-37329518	Island	ZNF790	NM_206894	TSS1500		DMR		19:42020737-42021629	19:37328554-37329629	Promoter_Associated	TRUE
cg01949993	chr1	183155116	+	LAMC2;LAMC2		468	1.70783e-07	0.0120342	5.31038	0.0258466	0.0354113	0.0162819	0.00486718		228	0.658061	-0.443189	-0.00272565	0.0093945	-0.0050188	0.00615007		468	2.04854e-06	4.81029	0.0244326	0.034414	0.0144511	0.00507923			OpenSea	LAMC2;LAMC2	NM_018891;NM_005562	TSS200;TSS200							TRUE
cg21769117	chr6	31705273	+	CLIC1		468	2.11688e-07	0.0124305	5.26871	0.0212006	0.0291081	0.0132931	0.00402387		228	0.394371	0.853379	0.00507408	0.0167918	-0.0050188	0.00594587		468	4.83724e-06	4.62694	0.0252057	0.0359111	0.0145003	0.00544759		chr6:31707489-31708336	N_Shelf	CLIC1	NM_001288	TSS1500
cg20476159	chr18	77451067	+	CTDP1;CTDP1		468	2.70796e-07	0.0136297	5.22058	0.0222069	0.0305661	0.0138477	0.00425372		228	0.728457	0.347619	0.00295534	0.0197098	-0.0050188	0.00850167		468	1.19854e-07	5.37873	0.0239442	0.0326924	0.015196	0.00445165		chr18:77454279-77454617	N_Shelf	CTDP1;CTDP1	NM_048368;NM_004715	Body;Body				18:75551866-75552264
cg13209762	chr1	53882937	+			468	4.17186e-07	0.0164735	5.13521	0.020211	0.0279453	0.0124766	0.00393576		228	0.941601	0.0733407	0.000449181	0.0125191	-0.0050188	0.00612458		468	3.76235e-06	4.68119	0.0229673	0.032609	0.0133257	0.0049063			OpenSea						TRUE
cg24092282	chr14	54413371	+			468	4.26965e-07	0.0164735	5.1306	0.0315125	0.0435825	0.0194424	0.00614206		228	0.922483	-0.0974179	-0.00089395	0.0171904	-0.0050188	0.00917644		468	0.00022254	3.72164	0.0271531	0.0414908	0.0128153	0.00729599		chr14:54413304-54413764	Island						TRUE	14:53482795-53483597
cg06040872	chr17	34394215	+	CCL18		468	4.75162e-07	0.0164735	-5.10928	-0.0218659	-0.0134557	-0.030276	0.00427964		228	0.34944	0.937661	0.00570686	0.0177013	-0.0050188	0.00608627		468	3.14055e-05	-4.20505	-0.0213244	-0.0113588	-0.03129	0.00507115			OpenSea	CCL18	NM_002988	Body
cg09901574	chr16	3197518	+			468	5.18445e-07	0.0164735	-5.09181	-0.00602237	-0.00369809	-0.00834665	0.00118276		228	0.831994	0.212395	0.000362315	0.00372407	-0.0050188	0.00170585		468	2.16813e-06	-4.79834	-0.00560872	-0.00331168	-0.00790577	0.00116889		chr16:3199652-3199937	N_Shelf
cg09554876	chr1	49224825	+	BEND5;AGBL4		468	5.6108e-07	0.0164735	-5.07599	-0.0115554	-0.00708176	-0.016029	0.00227647		228	0.708995	0.373686	0.00121287	0.00760926	-0.0050188	0.0032457		468	9.83624e-06	-4.47079	-0.010692	-0.00599227	-0.0153917	0.00239152			OpenSea	BEND5;AGBL4	NM_024603;NM_032785	Body;Body				1:48997412-48997499
cg23426156	chr8	126557901	+			468	6.12821e-07	0.0165909	-5.05825	-0.0279227	-0.0170746	-0.0387707	0.00552022		228	0.826436	0.219534	0.00186387	0.0185956	-0.0050188	0.00849012		468	0.000148323	-3.82597	-0.0317433	-0.0154388	-0.0480478	0.0082968			OpenSea						TRUE
cg21811896	chr1	3465381	+	MEGF6		468	6.81147e-07	0.0165909	-5.03693	-0.0121057	-0.00738267	-0.0168286	0.00240338		228	0.326277	0.983821	0.00341073	0.0102429	-0.0050188	0.00346682		468	2.72595e-05	-4.2382	-0.011978	-0.00642408	-0.0175319	0.0028262			OpenSea	MEGF6	NM_001409	Body					1:3465158-3465632	Unclassified_Cell_type_specific
cg22668767	chr5	54519686	-			468	7.31718e-07	0.0165909	5.02244	0.0306532	0.042647	0.0186594	0.00610325		228	0.40823	0.828586	0.00767778	0.0259388	-0.0050188	0.00926612		468	1.14831e-05	4.43613	0.0286999	0.0414136	0.0159862	0.00646958		chr5:54519054-54519628	S_Shore					RDMR
cg15199181	chr1	205670604	+			468	7.91937e-07	0.0165909	5.0064	0.0239122	0.0332983	0.014526	0.00477633		228	0.843343	0.197851	0.00139194	0.0152566	-0.0050188	0.00703529		468	1.49121e-06	4.8766	0.0274446	0.0385042	0.0163851	0.00562783			OpenSea						TRUE
cg06586775	chr20	34204993	-	SPAG4		468	8.00525e-07	0.0165909	5.00418	0.0061996	0.00863418	0.00376501	0.00123888		228	0.838699	0.203797	0.000481853	0.00514138	-0.0050188	0.00236438		468	5.53088e-07	5.07901	0.00641272	0.00889391	0.00393153	0.00126259		chr20:34204987-34205269	Island	SPAG4	NM_003116	Body	high-CpG:33668322-33668410			20:33668402-33668683
cg05124308	chr1	29450569	-	TMEM200B		468	1.23632e-06	0.0241992	4.91522	0.00980076	0.0137192	0.00588234	0.00199396		228	0.920783	-0.0995613	-0.000275529	0.00517831	-0.0050188	0.00276744		468	6.72148e-05	4.02296	0.00796769	0.0118598	0.0040756	0.00198055		chr1:29447699-29451847	Island	TMEM200B	NM_001003682	TSS200				1:29320287-29324393
cg05868564	chr11	123351497	+			468	1.38026e-06	0.0255947	4.89248	0.0210954	0.0295687	0.0126221	0.0043118		228	0.773077	0.288705	0.00165531	0.0129546	-0.0050188	0.00573356		468	3.20487e-05	4.20028	0.0232112	0.0340709	0.0123515	0.00552611			OpenSea				low-CpG:122856679-122856714		TRUE
cg22801913	chr11	47176841	-	C11orf49;C11orf49;C11orf49;C11orf49		468	1.64771e-06	0.0290265	4.85568	0.00973376	0.0136731	0.00579441	0.00200461		228	0.0420353	2.04501	0.00720935	0.0141568	-0.0050188	0.00352533		468	3.91117e-07	5.14819	0.0111212	0.0153664	0.00687606	0.00216022			OpenSea	C11orf49;C11orf49;C11orf49;C11orf49	NM_001003677;NM_024113;NM_001003676;NM_001003678	Body;Body;Body;Body			TRUE		11:47176633-47177348	Unclassified_Cell_type_specific
cg24389488	chr17	44849857	+	WNT3		468	1.7442e-06	0.029263	4.84382	0.0148054	0.0208119	0.00879882	0.00305655		228	0.390291	0.860778	0.00400697	0.0131808	-0.0050188	0.00465506		468	1.71309e-05	4.34549	0.0132659	0.0192652	0.00726669	0.00305281		chr17:44848308-44849912	Island	WNT3	NM_030753	Body				17:42203413-42205054
cg21276379	chr2	46523790	-	EPAS1		468	2.01351e-06	0.0322459	4.81377	0.0112395	0.0158279	0.00665117	0.00233487		228	0.0413365	2.05209	0.00720533	0.014125	-0.0050188	0.00351122		468	2.38884e-05	4.26892	0.0115591	0.0168802	0.00623798	0.00270774		chr2:46523789-46527140	Island	EPAS1	NM_001430	TSS1500				2:46376965-46378184
cg07328796	chr2	227389311	-			468	2.13975e-06	0.0327777	-4.801	-0.0195397	-0.0115417	-0.0275377	0.00406992		228	0.663195	-0.436092	-0.00262558	0.00923961	-0.0050188	0.0060207		468	2.56446e-05	-4.25243	-0.0188537	-0.0101409	-0.0275664	0.00443362			OpenSea						TRUE
cg18696495	chr13	100444705	-	CLYBL		468	2.57119e-06	0.0376348	-4.76224	-0.020551	-0.0120706	-0.0290314	0.00431541		228	0.235903	1.18852	0.0078484	0.0208622	-0.0050188	0.00660353		468	0.000324502	-3.62242	-0.017439	-0.00797836	-0.0268996	0.00481419			OpenSea	CLYBL	NM_206808	Body			TRUE
cg04239375	chr9	107526778	+	NIPSNAP3B		468	2.67046e-06	0.0376348	4.75419	0.0084735	0.011976	0.00497098	0.00178232		228	0.821819	-0.225473	-0.000626338	0.0048481	-0.0050188	0.00277789		468	3.64947e-05	4.16962	0.00772577	0.011367	0.0040846	0.00185287		chr9:107526172-107526779	Island	NIPSNAP3B	NM_018376	Body					9:107526034-107526846	Promoter_Associated
cg08273640	chr4	6909718	+	TBC1D14		468	2.91387e-06	0.0385785	4.73568	0.0237596	0.033619	0.0139002	0.00501714		228	0.858827	-0.178075	-0.00119556	0.0120356	-0.0050188	0.00671384		468	2.62357e-05	4.24713	0.0234225	0.0342601	0.0125848	0.0055149		chr4:6910935-6912310	N_Shore	TBC1D14	NM_001113361	TSS1500				4:6960378-6960620	4:6909161-6911973	Promoter_Associated	TRUE
cg19657351	chr6	10521558	+	GCNT2		468	3.00639e-06	0.0385785	4.72903	0.0154803	0.0219131	0.00904745	0.00327345		228	0.999445	0.000696752	3.5533e-06	0.0100539	-0.0050188	0.00509981		468	1.71795e-05	4.34484	0.0159405	0.0231503	0.00873064	0.00366883			OpenSea	GCNT2	NM_145649	TSS200			TRUE
cg00412337	chr6	45982653	+	CLIC5;CLIC5		468	3.06591e-06	0.0385785	4.72485	0.01915	0.0271148	0.0111852	0.00405303		228	0.839978	0.202159	0.00127899	0.0137471	-0.0050188	0.00632666		468	1.15106e-05	4.43559	0.0185785	0.0268095	0.0103474	0.0041885		chr6:45982877-45983742	N_Shore	CLIC5;CLIC5	NM_001114086;NM_016929	Body;Body			TRUE
cg11124080	chr10	119295875	+	EMX2OS		468	3.62596e-06	0.0440523	4.68898	0.0104935	0.0148914	0.00609571	0.00223792		228	0.471015	-0.722067	-0.00257696	0.00445631	-0.0050188	0.00356887		468	5.98706e-05	4.0511	0.00957405	0.0142183	0.00492975	0.00236332		chr10:119293917-119297675	Island	EMX2OS	NR_002791	Body				10:119285694-119287327	10:119295779-119295995	Unclassified_Cell_type_specific	TRUE
cg01816936	chr12	123518888	+	PITPNM2		468	4.0537e-06	0.0453653	4.66501	0.0238863	0.0339484	0.0138242	0.00512031		228	0.726948	0.34963	0.00283053	0.0187852	-0.0050188	0.00809579		468	0.000108608	3.90453	0.0298211	0.0448301	0.0148121	0.00763756			OpenSea	PITPNM2	NM_020845	Body				12:122084772-122084852
cg07893584	chr9	10612700	-	PTPRD;PTPRD;PTPRD		468	4.12652e-06	0.0453653	4.66118	0.0125837	0.0178889	0.00727842	0.00269968		228	0.993853	-0.00771275	-3.27083e-05	0.0083248	-0.0050188	0.00424081		468	0.000481756	3.51598	0.0103526	0.0161388	0.0045663	0.00294443		chr9:10612635-10613333	Island	PTPRD;PTPRD;PTPRD	NM_002839;NM_002839;NM_130391	5'UTR;1stExon;TSS200		DMR		9:10602636-10603410
cg11042505	chr2	15950244	+			468	4.34604e-06	0.0453653	-4.64999	-0.0177678	-0.0102589	-0.0252767	0.00382104		228	0.768997	0.294047	0.00159399	0.0122771	-0.0050188	0.00542087		468	0.000278444	-3.66295	-0.0156091	-0.00723489	-0.0239833	0.00426134			OpenSea						TRUE
cg13143349	chr5	1931544	-			468	4.43612e-06	0.0453653	4.64555	0.00899743	0.0128035	0.00519137	0.00193679		228	0.620282	0.496147	0.00143017	0.00711085	-0.0050188	0.00288254		468	0.000100388	3.92415	0.00759642	0.0114006	0.00379225	0.00193581		chr5:1930754-1931986	Island					DMR		5:1983755-1984940
cg08463297	chr17	19976435	+			468	4.49673e-06	0.0453653	4.64263	0.0250524	0.0356566	0.0144481	0.00539616		228	0.45289	0.751933	0.00669842	0.0242542	-0.0050188	0.00890826		468	2.08407e-05	4.30048	0.0301269	0.0438938	0.0163601	0.00700547			OpenSea						TRUE
cg25290938	chr10	49813142	-	ARHGAP22		468	4.50659e-06	0.0453653	4.64215	0.0138006	0.0196427	0.00795844	0.00297289		228	0.0304949	2.17756	0.00999327	0.0190374	-0.0050188	0.0045892		468	0.000183947	3.77092	0.0118784	0.0180687	0.00568817	0.00315001		chr10:49812852-49813352	Island	ARHGAP22	NM_021226	TSS200	high-CpG:49483108-49483185		TRUE	10:49483084-49483328			TRUE
cg27033973	chr6	149869713	+			468	5.30465e-06	0.0508785	-4.60677	-0.0152925	-0.0087691	-0.021816	0.00331958		228	0.486204	0.697528	0.00363808	0.0139168	-0.0050188	0.00521567		468	2.95602e-05	-4.21925	-0.0136254	-0.00727925	-0.0199716	0.00322935		chr6:149867031-149867574	S_Shelf
cg01492470	chr20	62477890	-			468	5.7514e-06	0.0508785	4.58912	0.00713221	0.0101863	0.00407807	0.00155415		228	0.983076	-0.0212361	-4.76112e-05	0.00437074	-0.0050188	0.002242		468	1.98202e-05	4.31203	0.00670192	0.00975623	0.0036476	0.00155424			OpenSea					DMR	TRUE		20:62477542-62478233	Unclassified_Cell_type_specific
cg18437319	chr22	43542604	+			468	5.75828e-06	0.0508785	4.58888	0.0265058	0.0378567	0.015155	0.0057761		228	0.673348	0.422118	0.00355087	0.0201287	-0.0050188	0.00841203		468	9.21712e-06	4.48529	0.0313408	0.0450723	0.0176093	0.00698747		chr22:43538913-43539526	S_Shelf
cg09890699	chr1	54821853	-	SSBP3;SSBP3;SSBP3		468	6.03054e-06	0.0508785	4.57879	0.0255708	0.0365454	0.0145962	0.00558462		228	0.444212	0.766471	0.005618	0.0200629	-0.0050188	0.0073297		468	4.18969e-05	4.13687	0.0268715	0.0396365	0.0141066	0.00649563		chr1:54821990-54822333	N_Shore	SSBP3;SSBP3;SSBP3	NM_001009955;NM_018070;NM_145716	Body;Body;Body
cg22325646	chr17	41176469	+	RND2		468	6.14111e-06	0.0508785	4.57479	0.00745714	0.0106604	0.00425386	0.00163005		228	0.797596	0.256769	0.000714311	0.0061967	-0.0050188	0.00278192		468	6.00302e-06	4.57989	0.00763901	0.0109168	0.00436124	0.00166795		chr17:41176670-41176966	N_Shore	RND2	NM_005440	TSS1500					17:41176389-41178069	Unclassified
cg10154122	chr19	38754855	+	SPINT2;SPINT2		468	6.2425e-06	0.0508785	4.5712	0.00572441	0.00818531	0.00326351	0.00125228		228	0.371195	0.896055	0.00210751	0.00674262	-0.0050188	0.00235199		468	1.83275e-05	4.33001	0.00532288	0.00773864	0.00290712	0.0012293		chr19:38754846-38755699	Island	SPINT2;SPINT2	NM_001166103;NM_021102	TSS1500;TSS1500							TRUE
cg07220293	chr11	8228508	-			468	6.28319e-06	0.0508785	4.56978	0.00448975	0.00642048	0.00255902	0.000982488		228	0.244838	-1.16607	-0.00184548	0.00127347	-0.0050188	0.00158265		468	1.7638e-05	4.33879	0.00436731	0.00634537	0.00238924	0.00100657			OpenSea						TRUE
cg26792295	chr3	16540091	+	RFTN1		468	6.29711e-06	0.0508785	4.56931	0.0346483	0.0495496	0.0197469	0.00758282		228	0.586854	0.544196	0.00673041	0.0311037	-0.0050188	0.0123676		468	4.7481e-06	4.63098	0.0491311	0.0699799	0.0282823	0.0106092			OpenSea	RFTN1	NM_015150	5'UTR			TRUE
cg16337430	chr12	124876433	+	NCOR2;NCOR2		468	6.68761e-06	0.0508785	4.55611	0.0169456	0.0242546	0.00963662	0.00371931		228	0.344935	-0.94648	-0.00524553	0.00567655	-0.0050188	0.00554215		468	2.25155e-05	4.28263	0.0186083	0.027147	0.0100695	0.00434505		chr12:124873241-124874008	S_Shelf	NCOR2;NCOR2	NM_006312;NM_001077261	Body;Body				12:123442326-123442632	12:124876002-124877137	Promoter_Associated
cg03720617	chr16	47527034	+	PHKB;PHKB		468	6.95928e-06	0.0508785	4.54736	0.0298528	0.0427537	0.0169519	0.00656486		228	0.0353796	-2.11695	-0.0206793	-0.00142833	-0.0050188	0.00976843		468	3.05764e-05	4.21133	0.0322887	0.0473558	0.0172217	0.00766712			OpenSea	PHKB;PHKB	NM_001031835;NM_000293	Body;Body			TRUE		16:47526954-47527090	Unclassified_Cell_type_specific
cg03018380	chr3	9178180	-	SRGAP3;SRGAP3		468	7.08971e-06	0.0508785	4.54327	0.0199459	0.0285733	0.0113185	0.00439021		228	0.864148	0.171295	0.00109685	0.013716	-0.0050188	0.00640329		468	0.000366373	3.59001	0.0191131	0.0295755	0.00865064	0.00532396		chr3:9177691-9178189	Island	SRGAP3;SRGAP3	NM_001033117;NM_014850	Body;Body			TRUE	3:9152707-9153250	3:9178034-9178296	Unclassified_Cell_type_specific
cg03821727	chr12	1026369	+	RAD52		468	7.26224e-06	0.0508785	-4.53795	-0.00393664	-0.00223189	-0.00564139	0.000867493		228	0.981404	-0.0233351	-3.24319e-05	0.00270654	-0.0050188	0.00138983		468	3.08328e-05	-4.20935	-0.00356186	-0.00189899	-0.00522473	0.000846178			OpenSea	RAD52	NM_134424	Body				12:896549-896683
cg06692957	chr9	80647629	+	GNAQ		468	7.40395e-06	0.0508785	4.53369	0.0043801	0.00627867	0.00248153	0.000966122		228	0.929828	0.0881609	0.000120528	0.00281476	-0.0050188	0.00136713		468	0.000117052	3.88576	0.00405467	0.00610524	0.0020041	0.00104347		chr9:80645881-80647503	S_Shore	GNAQ	NM_002072	TSS1500
cg02225305	chr11	64594862	+	CDC42BPG		468	7.44985e-06	0.0508785	-4.53235	-0.0138339	-0.00783575	-0.019832	0.00305225		228	0.157723	-1.41756	-0.00677474	0.00264367	-0.0050188	0.00477914		468	2.82384e-05	-4.22996	-0.0127964	-0.00685144	-0.0187414	0.00302518		chr11:64594521-64595266	Island	CDC42BPG	NM_017525	Body				11:64350766-64351788
cg01442601	chr14	102030727	+			468	7.5056e-06	0.0508785	4.5307	0.0231102	0.033134	0.0130864	0.0051008		228	0.132848	1.50851	0.011209	0.0258525	-0.0050188	0.00743049		468	0.00174193	3.14959	0.017842	0.0289744	0.00670968	0.00566487		chr14:102025989-102031567	Island							14:101099616-101100783
cg06620723	chr1	12404945	-	VPS13D;VPS13D		468	7.55086e-06	0.0508785	4.52937	0.0257795	0.0369643	0.0145946	0.00569162		228	0.689837	-0.399598	-0.00328386	0.0129114	-0.0050188	0.0082179		468	4.18474e-05	4.13715	0.0285743	0.0421472	0.0150014	0.00690676			OpenSea	VPS13D;VPS13D	NM_015378;NM_018156	Body;Body	low-CpG:12327488-12327568				1:12404910-12405164	Unclassified_Cell_type_specific
cg12078929	chr22	42896688	+	SERHL		468	7.61211e-06	0.0508785	4.52759	0.0363997	0.0521985	0.0206008	0.00803952		228	0.069969	-1.82091	-0.0228246	0.0018779	-0.0050188	0.0125347		468	0.000175073	3.78362	0.0324746	0.0493415	0.0156078	0.00858295		chr22:42896636-42897041	Island	SERHL	NR_027786	Body				22:41226181-41226932	22:42895934-42897031	Promoter_Associated
cg06358171	chr1	54822008	-	SSBP3;SSBP3;SSBP3		468	7.79018e-06	0.0508785	4.52248	0.0406392	0.0582981	0.0229804	0.00898605		228	0.747946	0.32175	0.00403354	0.0287392	-0.0050188	0.0125363		468	0.000107567	3.90694	0.040729	0.0612153	0.0202426	0.0104248		chr1:54821990-54822333	Island	SSBP3;SSBP3;SSBP3	NM_001009955;NM_018070;NM_145716	Body;Body;Body				1:54594453-54594921
cg10222038	chr14	69951311	+	FLJ44817		468	7.79802e-06	0.0508785	4.52226	0.0106861	0.0153297	0.00604246	0.002363		228	0.0731061	1.80072	0.00576138	0.0120667	-0.0050188	0.00319948		468	0.000325932	3.62124	0.0088244	0.0136132	0.00403562	0.00243684		chr14:69950459-69951916	Island	FLJ44817	NM_001161498	TSS200			TRUE	14:69020213-69021698			TRUE
cg24249648	chr6	159416530	-	RSPH3		468	8.39713e-06	0.0526264	-4.50587	-0.0173939	-0.00980788	-0.0249798	0.00386027		228	0.971864	0.0353102	0.000186012	0.0105677	-0.0050188	0.00526794		468	0.000265561	-3.67542	-0.0207727	-0.00966605	-0.0318793	0.00565177		chr6:159420465-159421293	N_Shelf	RSPH3	NM_031924	Body							TRUE
cg02647545	chr16	30007965	+	HIRIP3;INO80E		468	8.42679e-06	0.0526264	4.50507	0.00292178	0.00419628	0.00164728	0.000648554		228	0.41986	0.808168	0.00086329	0.00296842	-0.0050188	0.00106821		468	2.99966e-05	4.2158	0.00267626	0.00392377	0.00142875	0.000634816		chr16:30006578-30007874	S_Shore	HIRIP3;INO80E	NM_003609;NM_173618	TSS1500;Body				16:29914027-29915507
cg05208605	chr11	116451437	-			468	8.51403e-06	0.0526264	4.5028	0.0296956	0.0426556	0.0167357	0.00659492		228	0.588398	0.54195	0.00491012	0.0227651	-0.0050188	0.00906009		468	9.48506e-05	3.93826	0.0256885	0.0385068	0.0128702	0.00652279		chr11:116450659-116451912	Island						TRUE				TRUE
cg06984073	chr5	75381042	+	SV2C		468	8.75128e-06	0.0530712	4.4967	0.0157495	0.0226323	0.00886666	0.00350245		228	0.462195	-0.736518	-0.00425786	0.00713507	-0.0050188	0.00578107		468	0.000156569	3.8122	0.0142247	0.0215574	0.00689197	0.00373136		chr5:75378974-75380796	S_Shore	SV2C	NM_014979	5'UTR				5:75416743-75416827
cg16209310	chr14	96117286	-	TCL6		468	8.96195e-06	0.0530712	-4.49141	-0.00891513	-0.00501445	-0.0128158	0.00198493		228	0.637029	0.472508	0.00152157	0.00786768	-0.0050188	0.00322019		468	7.44719e-05	-3.9979	-0.00833161	-0.00423624	-0.012427	0.00208399			OpenSea	TCL6	NR_028288	TSS1500
cg19810536	chr1	207623534	+			468	9.32863e-06	0.0530712	-4.48249	-0.0105061	-0.00590019	-0.015112	0.00234381		228	0.169951	1.37684	0.00525122	0.0127675	-0.0050188	0.00381396		468	0.000103836	-3.91575	-0.00929704	-0.00463123	-0.0139628	0.00237427		chr1:207627531-207628280	N_Shelf
cg04029168	chr16	23963538	+	PRKCB;PRKCB		468	9.36921e-06	0.0530712	4.48152	0.0104419	0.0150206	0.00586312	0.00232998		228	0.115067	1.58204	0.00602503	0.0135303	-0.0050188	0.00380838		468	1.8762e-05	4.32466	0.0115407	0.0167848	0.00629649	0.00266857			OpenSea	PRKCB;PRKCB	NM_002738;NM_212535	Body;Body			TRUE
cg18233544	chr10	134046237	-	STK32C		468	9.54679e-06	0.0530712	4.47734	0.0193839	0.0278916	0.0108761	0.00432933		228	0.770254	0.292401	0.00208493	0.016137	-0.0050188	0.00713039		468	0.000113781	3.89288	0.0182927	0.027527	0.00905841	0.00469901			OpenSea	STK32C	NM_173575	Body				10:133895854-133896284			TRUE
cg00164458	chr1	225676425	-	ENAH;ENAH		468	9.69764e-06	0.0530712	-4.47383	-0.00851713	-0.00477596	-0.0122583	0.00190377		228	0.918723	0.102159	0.000286459	0.00581248	-0.0050188	0.00280406		468	5.43703e-06	-4.60151	-0.00859072	-0.00492191	-0.0122595	0.00186693			OpenSea	ENAH;ENAH	NM_001008493;NM_018212	3'UTR;3'UTR
cg17568996	chr22	42828125	+	NFAM1		468	9.7816e-06	0.0530712	4.47192	0.0128769	0.0185355	0.00721825	0.00287949		228	0.414059	0.818311	0.00413458	0.0140919	-0.0050188	0.00505258		468	7.80037e-06	4.52231	0.0147775	0.0211991	0.00835601	0.0032677			OpenSea	NFAM1	NM_145912	Body			TRUE
cg25948982	chr20	45179157	+	C20orf123		468	9.98931e-06	0.0530712	4.46723	0.0205063	0.0295271	0.0114855	0.00459039		228	0.721558	0.356832	0.00221694	0.0144608	-0.0050188	0.00621284		468	2.98322e-05	4.2171	0.0233091	0.034171	0.0124471	0.00552727			OpenSea	C20orf123	NM_080721	1stExon
cg16256492	chr1	154989843	-	ZBTB7B		468	1.022e-05	0.0530712	4.46213	0.0113964	0.0164154	0.00637735	0.00255402		228	0.514974	-0.652159	-0.00235754	0.0047666	-0.0050188	0.00361498		468	1.98774e-05	4.31138	0.0108482	0.0157929	0.00590355	0.00251619		chr1:154989749-154990234	Island	ZBTB7B	NM_015872	3'UTR					1:154989462-154990797	Promoter_Associated
cg03977385	chr16	48468609	-			468	1.0353e-05	0.0530712	4.45924	0.0157874	0.0227447	0.00883003	0.00354037		228	0.2197	1.23081	0.00651152	0.0169376	-0.0050188	0.00529045		468	0.00050514	3.50304	0.0187298	0.029237	0.00822265	0.00534674			OpenSea						TRUE
cg23915792	chr22	41763255	-	TEF		468	1.03617e-05	0.0530712	4.45905	0.0142584	0.0205422	0.00797459	0.00319763		228	0.166012	1.38971	0.00688075	0.0166383	-0.0050188	0.00495121		468	5.1751e-05	4.0863	0.0147111	0.0217859	0.00763634	0.00360011			OpenSea	TEF	NM_001145398	TSS200			TRUE		22:41763076-41763760	Unclassified_Cell_type_specific
cg26430059	chr14	89770384	-	FOXN3;FOXN3		468	1.05589e-05	0.0530712	4.45483	0.020045	0.0288874	0.0112026	0.00449961		228	0.970448	-0.0370878	-0.000252608	0.0131702	-0.0050188	0.00681109		468	0.000247579	3.69382	0.0192674	0.029518	0.00901693	0.00521613			OpenSea	FOXN3;FOXN3	NM_005197;NM_001085471	Body;Body			TRUE		14:89770205-89770518	Unclassified
cg23251200	chr10	125835213	-			468	1.10791e-05	0.0530712	-4.44406	-0.0243874	-0.0136034	-0.0351714	0.00548764		228	0.0997589	1.65294	0.0121284	0.0265885	-0.0050188	0.00733745		468	0.000494945	-3.50861	-0.021115	-0.00928859	-0.0329414	0.00601806			OpenSea						TRUE
cg04951476	chr6	3848243	-	FAM50B		468	1.10888e-05	0.0530712	-4.44386	-0.0150684	-0.00840495	-0.0217319	0.00339085		228	0.547629	0.602243	0.00326945	0.0139681	-0.0050188	0.00542879		468	9.07003e-05	-3.94935	-0.0147665	-0.00741884	-0.0221141	0.00373896		chr6:3849271-3851048	N_Shore	FAM50B	NM_012135	TSS1500
cg23021796	chr5	98269394	-			468	1.11774e-05	0.0530712	4.44208	0.0183522	0.0264711	0.0102333	0.00413145		228	0.46541	0.731232	0.00473592	0.0174996	-0.0050188	0.00647663		468	2.58773e-06	4.76102	0.0205154	0.0289833	0.0120475	0.00430903		chr5:98263746-98265531	S_Shelf								5:98269112-98269519	Promoter_Associated_Cell_type_specific
cg27302963	chr3	184322008	+			468	1.13306e-05	0.0530712	4.43902	0.0114673	0.0165438	0.00639075	0.00258329		228	0.24847	1.15712	0.00538176	0.0145476	-0.0050188	0.004651		468	7.22972e-05	4.00517	0.0112706	0.0168005	0.00574061	0.002814		chr3:184321783-184322277	Island							3:185804328-185805330	3:184321370-184322289	Unclassified_Cell_type_specific
cg19446358	chr7	150833526	+	AGAP3		468	1.14964e-05	0.0530712	-4.43574	-0.00780199	-0.00434551	-0.0112585	0.00175889		228	0.751339	-0.317268	-0.000821611	0.00428186	-0.0050188	0.00258965		468	3.0148e-05	-4.21462	-0.00723958	-0.00386398	-0.0106152	0.00171773			OpenSea	AGAP3	NM_031946	Body				7:150464396-150464476	7:150832991-150833895	Gene_Associated_Cell_type_specific
cg24941195	chr7	47694816	-	C7orf65		468	1.15095e-05	0.0530712	-4.4355	-0.00956774	-0.00532876	-0.0138067	0.00215708		228	0.72975	-0.345895	-0.0011237	0.00527856	-0.0050188	0.00324868		468	0.000121021	-3.8774	-0.0091065	-0.00449111	-0.0137219	0.00234861			OpenSea	C7orf65	NM_001123065	TSS200
cg23983435	chr3	42306852	+	CCK		468	1.17584e-05	0.0530712	4.43069	0.021678	0.0312928	0.0120632	0.00489269		228	0.142134	1.47314	0.0128491	0.0300384	-0.0050188	0.00872228		468	1.10323e-05	4.44512	0.0212118	0.0305894	0.0118342	0.00477193		chr3:42306149-42307520	Island	CCK	NM_000729	TSS1500		RDMR		3:42281154-42282600
cg16291048	chr1	153507498	-	S100A6		468	1.17621e-05	0.0530712	-4.43061	-0.00803008	-0.00446843	-0.0115917	0.00181241		228	0.240559	1.17675	0.00342539	0.00916196	-0.0050188	0.0029109		468	0.000101293	-3.92192	-0.00766757	-0.00382558	-0.0115096	0.00195506		chr1:153508424-153508840	N_Shore	S100A6	NM_014624	Body			TRUE		1:153507457-153509370	Promoter_Associated
cg00165862	chr1	204183060	-	GOLT1A;GOLT1A		468	1.18739e-05	0.0530712	4.42849	0.0122099	0.0176281	0.00679178	0.00275713		228	0.210754	1.25513	0.00637173	0.0163763	-0.0050188	0.00507655		468	1.16162e-05	4.43354	0.0127094	0.0183429	0.00707602	0.00286666			OpenSea	GOLT1A;GOLT1A	NM_198447;NM_198447	5'UTR;1stExon			TRUE		1:204182920-204183831	Unclassified	TRUE
cg05726239	chr6	107816677	-	SOBP		468	1.18999e-05	0.0530712	4.428	0.0142554	0.020582	0.00792889	0.00321938		228	0.358344	-0.92044	-0.00472656	0.00539335	-0.0050188	0.0051351		468	0.000110739	3.89967	0.0136612	0.0205455	0.00677694	0.00350317		chr6:107810066-107812733	S_Shelf	SOBP	NM_018013	Body
cg01105256	chr12	56390867	-	SUOX;SUOX;SUOX		468	1.20608e-05	0.0531166	4.42498	0.0176206	0.0254459	0.00979523	0.00398207		228	0.310835	-1.0158	-0.00596267	0.00560543	-0.0050188	0.00586995		468	3.50831e-05	4.17896	0.0195627	0.0287621	0.0103634	0.00468124			OpenSea	SUOX;SUOX;SUOX	NM_000456;NM_001032386;NM_001032387	TSS200;TSS200;TSS200			TRUE	12:54676950-54677345	12:56389846-56391225	Unclassified
cg07584494	chr19	5074758	+	KDM4B		468	1.24566e-05	0.0541824	4.4177	0.0206888	0.0298919	0.0114857	0.00468316		228	0.611201	-0.509083	-0.00323362	0.00928419	-0.0050188	0.00635186		468	0.00015222	3.81937	0.0277137	0.041973	0.0134544	0.00725608		chr19:5074591-5074814	Island	KDM4B	NM_015015	Body				19:5025592-5026177
cg07345934	chr1	31845943	+	FABP3		468	1.28532e-05	0.0552256	4.41063	0.0126308	0.0182584	0.00700319	0.00286372		228	0.44831	-0.759585	-0.00387262	0.00617483	-0.0050188	0.00509833		468	0.000141513	3.83791	0.0121782	0.0184139	0.00594248	0.00317313			OpenSea	FABP3	NM_004102	TSS200				1:31618439-31619323			TRUE
cg08594681	chr8	27468684	+	CLU;CLU;CLU;CLU		468	1.33905e-05	0.0563151	4.40138	0.0346273	0.0500878	0.0191668	0.00786738		228	0.178256	1.35043	0.0158344	0.038942	-0.0050188	0.0117254		468	2.06333e-05	4.30279	0.0398084	0.0579895	0.0216272	0.00925176		chr8:27471954-27472523	N_Shelf	CLU;CLU;CLU;CLU	NM_203339;NM_001831;NM_001171138;NM_203339	1stExon;Body;Body;5'UTR			TRUE
cg04328162	chr13	96743110	+	HS6ST3;HS6ST3		468	1.34264e-05	0.0563151	4.40078	0.0121165	0.0175271	0.00670595	0.00275327		228	0.269114	1.10788	0.00510893	0.0141968	-0.0050188	0.00461144		468	0.000694153	3.41517	0.0101064	0.0159218	0.00429097	0.00295926		chr13:96742138-96744162	Island	HS6ST3;HS6ST3	NM_153456;NM_153456	5'UTR;1stExon				13:95540140-95542161			TRUE
cg20289949	chr2	43019614	-	HAAO		468	1.35945e-05	0.056349	4.39794	0.0074799	0.0108222	0.00413764	0.00170077		228	0.163689	1.3974	0.00377965	0.00910998	-0.0050188	0.00270477		468	0.000112724	3.89521	0.00692541	0.0104193	0.00343151	0.00177793		chr2:43019665-43020509	N_Shore	HAAO	NM_012205	1stExon					2:43019469-43019651	Unclassified
cg16379248	chr17	73723681	-	ITGB4;ITGB4;ITGB4		468	1.45543e-05	0.0589329	-4.38249	-0.00755266	-0.00416599	-0.0109393	0.00172337		228	0.640005	-0.468335	-0.00121634	0.00390192	-0.0050188	0.00259715		468	1.16464e-05	-4.43294	-0.0074681	-0.00415744	-0.0107788	0.00168468		chr17:73726238-73726526	N_Shelf	ITGB4;ITGB4;ITGB4	NM_001005731;NM_001005619;NM_000213	Body;Body;Body
cg08539179	chr1	227915948	-	LOC100130093;LOC100130093		468	1.4685e-05	0.0589329	4.38045	0.00470046	0.00680917	0.00259176	0.00107305		228	0.630778	-0.4813	-0.000904216	0.00279816	-0.0050188	0.00187869		468	0.000281668	3.65991	0.00403709	0.00620477	0.00186941	0.00110306		chr1:227916425-227916736	N_Shore	LOC100130093;LOC100130093	NR_024486;NR_024485	TSS1500;TSS1500				1:225982542-225983235	1:227915827-227917217	Promoter_Associated
cg10711778	chr2	202317236	-	STRADB;TRAK2		468	1.47196e-05	0.0589329	4.37994	0.0281212	0.0407383	0.0155041	0.00642046		228	0.433705	0.784295	0.00858228	0.0301474	-0.0050188	0.0109427		468	5.36893e-05	4.07744	0.0309202	0.0458225	0.016018	0.00758324		chr2:202315853-202317008	S_Shore	STRADB;TRAK2	NM_018571;NM_015049	5'UTR;TSS1500				2:202025468-202025519
cg02940165	chr19	57149563	+			468	1.49177e-05	0.0590546	4.3769	0.018444	0.0267251	0.010163	0.00421395		228	0.797615	0.256744	0.00182433	0.0158276	-0.0050188	0.00710563		468	0.00192759	3.11923	0.018263	0.029769	0.0067571	0.00585498		chr19:57149423-57149631	Island										TRUE
cg04656451	chr20	5626258	-			468	1.58244e-05	0.0593678	4.36348	0.0229285	0.0332547	0.0126024	0.00525464		228	0.201503	1.28109	0.00980341	0.0248843	-0.0050188	0.00765241		468	9.23455e-05	3.9449	0.0232887	0.03489	0.0116874	0.0059035			OpenSea					DMR			20:5626094-5626582	Unclassified
cg04279987	chr2	69159461	-			468	1.60431e-05	0.0593678	-4.36033	-0.00578319	-0.00317679	-0.00838959	0.00132632		228	0.717344	0.362473	0.00078985	0.00508416	-0.0050188	0.00217906		468	1.52369e-05	-4.37218	-0.00591506	-0.00325643	-0.00857369	0.00135289			OpenSea						TRUE
cg01414882	chr7	27192480	-			468	1.62785e-05	0.0593678	4.35703	0.0172548	0.0250372	0.00947241	0.00396023		228	0.435752	0.780804	0.00492293	0.0173483	-0.0050188	0.00630496		468	8.15279e-05	3.97568	0.0201539	0.0301158	0.0101919	0.0050693		chr7:27190274-27191115	S_Shore							7:27158912-27159235	7:27192108-27192764	Unclassified_Cell_type_specific
cg15451980	chr15	60959637	-	RORA		468	1.6279e-05	0.0593678	-4.35702	-0.0146209	-0.00802643	-0.0212153	0.0033557		228	0.509374	0.660883	0.00313241	0.0124731	-0.0050188	0.00473973		468	0.000334425	-3.61439	-0.013881	-0.00633387	-0.0214282	0.00384049			OpenSea	RORA	NM_134261	Body			TRUE
ch.20.16878662R	chr20	16930662	+			468	1.63126e-05	0.0593678	4.35654	0.00180775	0.00262319	0.000992312	0.000414951		228	0.871526	0.161908	0.00010147	0.00133654	-0.0050188	0.000626713		468	2.27697e-05	4.28001	0.00173614	0.00253328	0.000938998	0.000405639			OpenSea
cg21096399	chr11	119188145	+	MCAM		468	1.63599e-05	0.0593678	4.35589	0.0190951	0.0277097	0.0104804	0.00438373		228	0.527378	0.633013	0.00394534	0.0162282	-0.0050188	0.00623264		468	0.000308242	3.63607	0.0178318	0.0274692	0.0081944	0.00490414		chr11:119186947-119187894	S_Shore	MCAM	NM_006500	TSS1500			TRUE	11:118692200-118693356
cg26943671	chr6	24495989	-	ALDH5A1;ALDH5A1		468	1.64325e-05	0.0593678	4.35488	0.010391	0.0150799	0.00570204	0.00238605		228	0.500134	0.675388	0.00239415	0.00938009	-0.0050188	0.00354485		468	0.000115443	3.88925	0.00965393	0.0145319	0.004776	0.00248221		chr6:24494664-24495670	S_Shore	ALDH5A1;ALDH5A1	NM_001080;NM_170740	Body;Body					6:24494559-24496288	Promoter_Associated
cg06781209	chr11	61594997	-	FADS2		468	1.65996e-05	0.0593678	4.35257	0.0173688	0.0252107	0.00952698	0.00399048		228	0.337001	-0.962195	-0.00613574	0.00643126	-0.0050188	0.00637682		468	7.08938e-05	4.00996	0.0172948	0.0257704	0.00881917	0.00431296		chr11:61594996-61596710	Island	FADS2	NM_004265	TSS1500				11:61351345-61353349			TRUE
cg00543976	chr1	112058750	+	ADORA3		468	1.66977e-05	0.0593678	4.35123	0.023121	0.0335631	0.0126789	0.00531366		228	0.877772	0.153972	0.00128218	0.0176932	-0.0050188	0.00832738		468	0.000202226	3.74647	0.0228648	0.0348582	0.0108714	0.00610302		chr1:112058184-112058590	S_Shore	ADORA3	NM_001081976	Body			TRUE		1:112058254-112059646	Promoter_Associated_Cell_type_specific	TRUE
cg04934031	chr2	25430049	-			468	1.7133e-05	0.0593678	4.34535	0.012853	0.0186656	0.00704033	0.00295786		228	0.750802	-0.317977	-0.00152344	0.00791838	-0.0050188	0.00479102		468	6.37572e-05	4.03583	0.0141288	0.0210085	0.0072491	0.00350084		chr2:25427101-25427577	S_Shelf						TRUE
cg08864283	chr16	613142	-	C16orf11		468	1.71896e-05	0.0593678	-4.34458	-0.00433007	-0.00237149	-0.00628865	0.00099666		228	0.48857	0.693743	0.00109282	0.0041972	-0.0050188	0.00157525		468	2.64606e-05	-4.24512	-0.00413278	-0.00221963	-0.00604593	0.000973537		chr16:614792-615095	N_Shore	C16orf11	NM_145270	5'UTR				16:552995-553144	16:613123-613411	Unclassified_Cell_type_specific
cg25587662	chr18	10525447	-	NAPG		468	1.72136e-05	0.0593678	4.34428	0.0331082	0.0480847	0.0181316	0.0076211		228	0.739447	-0.333004	-0.00336127	0.0165309	-0.0050188	0.0100938		468	6.5488e-05	4.02931	0.0341097	0.0507455	0.0174739	0.00846538		chr18:10525841-10526433	N_Shore	NAPG	NM_003826	TSS1500
cg24340572	chr15	69887053	+			468	1.74438e-05	0.0593678	4.34124	0.0183336	0.0266326	0.0100346	0.00422312		228	0.446196	0.763133	0.00480737	0.017222	-0.0050188	0.00629952		468	0.000110586	3.90002	0.0203806	0.03065	0.0101111	0.00522576			OpenSea						TRUE		15:69887040-69887104	Unclassified_Cell_type_specific
cg24926276	chr19	4539943	-	LRG1		468	1.74863e-05	0.0593678	4.34068	0.0238776	0.0346876	0.0130676	0.00550089		228	0.0267691	2.22973	0.0154384	0.0290835	-0.0050188	0.0069239		468	0.000265318	3.67567	0.0332414	0.0510136	0.0154692	0.00904364		chr19:4543407-4544578	N_Shelf	LRG1	NM_052972	Body							TRUE
cg26105150	chr4	163085403	-	FSTL5;FSTL5;FSTL5		468	1.77564e-05	0.0593678	4.33717	0.00963198	0.0139962	0.00526779	0.0022208		228	0.567892	0.572014	0.00166531	0.00740268	-0.0050188	0.00291131		468	0.000463096	3.52674	0.00856533	0.0133381	0.00379259	0.00242868			OpenSea	FSTL5;FSTL5;FSTL5	NM_001128428;NM_020116;NM_001128427	TSS1500;TSS1500;TSS1500		DMR		4:163304462-163305008
cg01925156	chr2	239933280	+			468	1.78074e-05	0.0593678	-4.33652	-0.016556	-0.00905344	-0.0240585	0.0038178		228	0.348905	0.938704	0.00431571	0.0133762	-0.0050188	0.00459752		468	6.33686e-05	-4.03732	-0.0157175	-0.00806703	-0.0233679	0.00389305		chr2:239930798-239931057	S_Shelf								2:239933259-239933453	Unclassified_Cell_type_specific
cg09850980	chr5	36067127	-	UGT3A2;UGT3A2;UGT3A2		468	1.78613e-05	0.0593678	4.33581	0.00550866	0.00800538	0.00301194	0.0012705		228	0.969948	0.0377167	7.98761e-05	0.00425345	-0.0050188	0.00211779		468	0.000799242	3.37559	0.00464039	0.00734186	0.00193891	0.00137469			OpenSea	UGT3A2;UGT3A2;UGT3A2	NM_001168316;NR_031764;NM_174914	TSS200;TSS200;TSS200
cg05357919	chr2	239800825	-	TWIST2		468	1.82606e-05	0.0601277	-4.33076	-0.0116631	-0.0063708	-0.0169554	0.00269308		228	0.0376164	-2.09157	-0.0106984	-0.0006181	-0.0050188	0.00511499		468	6.44763e-05	-4.0331	-0.0105254	-0.00539681	-0.0156539	0.00260974			OpenSea	TWIST2	NM_057179	3'UTR				2:239465205-239465920
cg16646616	chr3	44040527	-			468	1.85668e-05	0.0605698	4.32695	0.00953085	0.0138594	0.00520228	0.00220267		228	0.497257	-0.679933	-0.00275554	0.00523118	-0.0050188	0.00405267		468	0.000852844	3.35724	0.00761925	0.0120792	0.00315934	0.0022695		chr3:44036407-44041104	Island					DMR		3:44015350-44016108	3:44040515-44040710	Unclassified_Cell_type_specific	TRUE
cg24715735	chr19	35531403	+	HPN;HPN		468	1.88264e-05	0.0608532	4.32376	0.0159009	0.0231279	0.00867398	0.00367756		228	0.561945	-0.580831	-0.00333897	0.00799	-0.0050188	0.00574861		468	0.000101042	3.92254	0.0183093	0.027482	0.00913651	0.00466771		chr19:35531780-35531991	N_Shore	HPN;HPN	NM_182983;NM_002151	TSS200;TSS200				19:40223204-40223258			TRUE
cg13635299	chr6	42409704	-	TRERF1		468	1.90988e-05	0.0611725	-4.32046	-0.009535	-0.00519805	-0.013872	0.00220694		228	0.549962	0.598735	0.00233724	0.0100302	-0.0050188	0.00390363		468	7.40112e-06	-4.53391	-0.0107171	-0.00607192	-0.0153622	0.00236376			OpenSea	TRERF1	NM_033502	5'UTR			TRUE
cg21432729	chr15	79103201	+	ADAMTS7		468	2.04209e-05	0.0632173	4.30507	0.00928181	0.0135187	0.00504492	0.00215602		228	0.212782	-1.24955	-0.00442896	0.00255617	-0.0050188	0.00354444		468	0.000226871	3.71662	0.00835695	0.0127757	0.00393823	0.00224854		chr15:79102715-79104628	Island	ADAMTS7	NM_014272	Body				15:76889751-76891579	15:79103177-79103512	Unclassified
cg20253872	chr1	110166571	+	AMPD2;AMPD2;AMPD2		468	2.06094e-05	0.0632173	4.30295	0.0233138	0.0339611	0.0126665	0.00541809		228	0.341842	0.952578	0.00658504	0.0202084	-0.0050188	0.00691287		468	9.02196e-05	3.95067	0.0268583	0.0402183	0.0134984	0.00679843		chr1:110162464-110162716	S_Shelf	AMPD2;AMPD2;AMPD2	NM_139156;NM_004037;NM_203404	Body;Body;TSS1500					1:110166153-110166793	Promoter_Associated
cg09472600	chr1	183537770	+	NCF2;NCF2		468	2.09398e-05	0.0632173	4.29929	0.027339	0.0398352	0.0148427	0.00635895		228	0.384376	0.87159	0.00733772	0.0239288	-0.0050188	0.00841877		468	9.34849e-05	3.94186	0.0325146	0.0487243	0.0163049	0.00824854			OpenSea	NCF2;NCF2	NM_001127651;NM_000433	Body;Body			TRUE
cg15890754	chr2	173294093	+	ITGA6;ITGA6		468	2.09427e-05	0.0632173	4.29925	0.0227976	0.0332182	0.0123771	0.0053027		228	0.93141	-0.0861684	-0.000632736	0.0138384	-0.0050188	0.00734302		468	0.00019059	3.76178	0.0227482	0.0346318	0.0108645	0.00604718		chr2:173292099-173293183	S_Shore	ITGA6;ITGA6	NM_001079818;NM_000210	Body;Body		RDMR
cg07344172	chr1	200980488	+	KIF21B		468	2.10155e-05	0.0632173	-4.29844	-0.00408655	-0.00221828	-0.00595483	0.000950707		228	0.565494	-0.575564	-0.000922517	0.00223616	-0.0050188	0.00160281		468	0.000125719	-3.8678	-0.00359689	-0.00176938	-0.00542439	0.000929956			OpenSea	KIF21B	NM_017596	Body					1:200980371-200980591	Promoter_Associated_Cell_type_specific
cg10811945	chr1	156784913	-	SH2D2A;SH2D2A;NTRK1;SH2D2A;SH2D2A;SH2D2A		468	2.10492e-05	0.0632173	-4.29809	-0.0191108	-0.0103731	-0.0278486	0.00444636		228	0.581294	0.552309	0.00316498	0.0144582	-0.0050188	0.00573045		468	4.65982e-05	-4.11147	-0.0208158	-0.0108665	-0.0307651	0.00506286		chr1:156783523-156784037	S_Shore	SH2D2A;SH2D2A;NTRK1;SH2D2A;SH2D2A;SH2D2A	NM_001161443;NM_001161442;NM_001007792;NM_003975;NM_001161441;NM_001161444	Body;Body;TSS1500;Body;Body;Body			TRUE		1:156784524-156785089	Promoter_Associated
cg06431025	chr2	945298	-	SNTG2		468	2.11556e-05	0.0632173	4.29692	0.0326884	0.0476381	0.0177388	0.0076074		228	0.19668	1.29497	0.0128511	0.0324085	-0.0050188	0.00992391		468	0.000239729	3.70224	0.0296844	0.045441	0.0139279	0.00801795		chr2:945686-946774	N_Shore	SNTG2	NM_018968	TSS1500		CDMR					TRUE
cg01108106	chr7	93204092	-	CALCR;CALCR		468	2.13012e-05	0.0632173	4.29532	0.00631999	0.00921144	0.00342855	0.00147137		228	0.771724	0.290476	0.000616118	0.00479615	-0.0050188	0.00212107		468	0.000395134	3.56969	0.00546971	0.00848084	0.00245857	0.00153226		chr7:93204085-93204381	Island	CALCR;CALCR	NM_001742;NM_001164737	TSS200;TSS200		DMR		7:93041945-93043100
cg09182533	chr11	63775071	-	MACROD1		468	2.14646e-05	0.0632173	4.29356	0.00405981	0.00591796	0.00220165	0.000945558		228	0.125074	1.53964	0.00256923	0.00585781	-0.0050188	0.00166872		468	0.000275531	3.66571	0.00345511	0.00530735	0.00160286	0.000942546		chr11:63775346-63775613	N_Shore	MACROD1	NM_014067	Body			TRUE	11:63531232-63532815	11:63774068-63776019	Unclassified
cg16314639	chr8	104153767	-	C8orf56;BAALC;BAALC		468	2.173e-05	0.0632173	4.29074	0.0183995	0.0268265	0.00997261	0.0042882		228	0.547558	0.602349	0.00404826	0.0172931	-0.0050188	0.00672078		468	0.00111456	3.28069	0.0162507	0.0259849	0.00651641	0.00495342		chr8:104152726-104153390	S_Shore	C8orf56;BAALC;BAALC	NR_027071;NM_024812;NM_001024372	TSS200;Body;Body		RDMR
cg10168457	chr17	79882876	-	MAFG;MAFG		468	2.18619e-05	0.0632173	4.28934	0.0198745	0.0289799	0.0107691	0.00463346		228	0.672642	0.423088	0.00287961	0.0162928	-0.0050188	0.00680618		468	0.00204093	3.102	0.0233962	0.038218	0.0085744	0.00754229		chr17:79884679-79887084	N_Shore	MAFG;MAFG	NM_032711;NM_002359	TSS1500;5'UTR					17:79882474-79883008	Unclassified_Cell_type_specific
cg04124586	chr1	8585852	-	RERE;RERE		468	2.19635e-05	0.0632173	4.28825	0.00513587	0.00748945	0.0027823	0.00119766		228	0.0952899	1.67527	0.00376752	0.00819946	-0.0050188	0.0022489		468	0.000341331	3.60893	0.00449496	0.00694258	0.00204734	0.00124551			OpenSea	RERE;RERE	NM_012102;NM_001042681	Body;Body			TRUE		1:8585545-8586488	Promoter_Associated
cg02357714	chr5	176936563	-	DOK3;DOK3;DOK3		468	2.23581e-05	0.0632173	4.28415	0.023119	0.0337237	0.0125143	0.00539641		228	0.734752	-0.339237	-0.00245763	0.0118195	-0.0050188	0.00724458		468	0.000182992	3.77226	0.0249634	0.0379681	0.0119587	0.00661764			OpenSea	DOK3;DOK3;DOK3	NM_024872;NM_001144876;NM_001144875	Body;5'UTR;5'UTR			TRUE
cg00251610	chr5	158527817	+	EBF1		468	2.25042e-05	0.0632173	4.28265	0.010848	0.0158258	0.00587027	0.00253302		228	0.278925	1.0854	0.00433047	0.0121932	-0.0050188	0.00398975		468	0.000965269	3.32201	0.00914646	0.0145571	0.00373581	0.00275329		chr5:158527374-158527983	Island	EBF1	NM_024007	TSS1500				5:158459953-158460634	5:158527321-158527838	Unclassified
cg26723054	chr16	85650522	+	KIAA0182;KIAA0182		468	2.2599e-05	0.0632173	4.28167	0.0268192	0.0391283	0.0145101	0.00626372		228	0.289938	1.0608	0.00955398	0.0273032	-0.0050188	0.00900642		468	9.47256e-05	3.93859	0.0281242	0.0421567	0.0140917	0.00714068		chr16:85644947-85649027	S_Shore	KIAA0182;KIAA0182	NM_001134473;NM_014615	5'UTR;Body				16:84207842-84208067	16:85649083-85650766	Promoter_Associated
cg06132620	chr6	138820503	-	NHSL1;NHSL1;NHSL1		468	2.28847e-05	0.0632173	4.27876	0.0176464	0.025751	0.0095418	0.00412419		228	0.340905	0.954433	0.0061135	0.0187368	-0.0050188	0.00640538		468	9.37293e-05	3.94121	0.022901	0.0343198	0.0114822	0.00581065			OpenSea	NHSL1;NHSL1;NHSL1	NM_001144060;NM_001144060;NM_020464	1stExon;5'UTR;Body	low-CpG:138862196-138862375		TRUE
cg04657000	chr6	112115430	-	FYN		468	2.30834e-05	0.0632173	-4.27676	-0.0187501	-0.0101345	-0.0273656	0.00438418		228	0.449166	0.758152	0.00457708	0.0164747	-0.0050188	0.00603715		468	0.000207974	-3.73922	-0.0184925	-0.00877373	-0.0282113	0.00494556			OpenSea	FYN	NM_002037	5'UTR
cg13489914	chr19	42875662	-	MEGF8		468	2.31097e-05	0.0632173	-4.27648	-0.00613654	-0.00331666	-0.00895642	0.00143495		228	0.373642	0.891472	0.00178747	0.00573892	-0.0050188	0.00200508		468	2.1958e-05	-4.28841	-0.00621878	-0.00336904	-0.00906852	0.00145014		chr19:42873698-42873954	S_Shore	MEGF8	NM_001410	Body					19:42875625-42875753	Unclassified_Cell_type_specific
cg25181693	chr6	24495846	+	ALDH5A1;ALDH5A1		468	2.32595e-05	0.0632173	4.275	0.0103584	0.0151199	0.00559681	0.00242301		228	0.368917	-0.90034	-0.00305668	0.003634	-0.0050188	0.00339503		468	0.000141764	3.83746	0.00998655	0.0151007	0.00487245	0.00260239		chr6:24494664-24495670	S_Shore	ALDH5A1;ALDH5A1	NM_001080;NM_170740	Body;Body				6:24602644-24603839	6:24494559-24496288	Promoter_Associated
cg10519140	chr6	44187076	+	SLC29A1;SLC29A1		468	2.34834e-05	0.0632173	4.27277	0.0081294	0.0118683	0.00439051	0.00190261		228	0.262868	-1.12249	-0.00270676	0.00204541	-0.0050188	0.00241139		468	0.000136007	3.84795	0.00769372	0.0116229	0.00376452	0.00199943		chr6:44187186-44187400	N_Shore	SLC29A1;SLC29A1	NM_001078174;NM_004955	TSS200;TSS200	high-CpG:44295009-44295388			6:44295054-44295568	6:44187043-44187732	Unclassified	TRUE
cg18975659	chr1	31988579	+	LOC284551		468	2.37196e-05	0.0632173	-4.27046	-0.0142036	-0.00766752	-0.0207397	0.00332602		228	0.417741	0.811864	0.00476757	0.0163404	-0.0050188	0.00587237		468	0.000817321	-3.36928	-0.0158702	-0.0066138	-0.0251266	0.00471026			OpenSea	LOC284551	NR_027085	Body
cg08551615	chr17	47533703	+			468	2.37923e-05	0.0632173	4.26975	0.0111906	0.016341	0.00604014	0.0026209		228	0.0521562	1.95235	0.008287	0.016652	-0.0050188	0.00424462		468	6.55134e-05	4.02922	0.0117671	0.0175062	0.00602798	0.00292044			OpenSea						TRUE				TRUE
cg03806261	chr4	165854246	+			468	2.39976e-05	0.0632173	-4.26776	-0.0138029	-0.00744717	-0.0201586	0.00323422		228	0.463161	0.734928	0.00326147	0.0120072	-0.0050188	0.00443781		468	0.000841013	-3.3612	-0.0132768	-0.0055144	-0.0210392	0.00395001			OpenSea							4:166073631-166073697
cg09369818	chr7	100225006	-	TFR2		468	2.40435e-05	0.0632173	-4.2673	-0.00289807	-0.00156347	-0.00423266	0.000679134		228	0.199566	1.28663	0.00144964	0.00367005	-0.0050188	0.0011267		468	2.08771e-05	-4.30006	-0.00285006	-0.00154757	-0.00415255	0.000662795		chr7:100224270-100224558	S_Shore	TFR2	NM_003227	Body			TRUE	7:100062870-100062978	7:100223811-100225243	Unclassified
cg00924255	chr12	126675957	-			468	2.46049e-05	0.0642141	4.26196	0.0209749	0.0306462	0.0113036	0.00492142		228	0.618807	-0.498244	-0.00395921	0.0117009	-0.0050188	0.00794633		468	0.0011548	3.27044	0.0189296	0.030304	0.00755508	0.00578808		chr12:126675561-126676195	Island							12:125241548-125242225
cg17333292	chr5	35230568	+	PRLR;PRLR		468	2.48309e-05	0.0643276	4.25983	0.0130281	0.0190382	0.00701796	0.00305835		228	0.790203	-0.266369	-0.00110558	0.00707403	-0.0050188	0.00415054		468	0.000135762	3.84841	0.0124215	0.0187644	0.00607858	0.00322769			OpenSea	PRLR;PRLR	NM_000949;NM_000949	1stExon;5'UTR	low-CpG:35266311-35266363		TRUE				TRUE
cg17222234	chr15	68871405	-	CORO2B		468	2.62087e-05	0.0648986	4.24725	0.00719534	0.0105245	0.00386616	0.00169412		228	0.194203	1.30219	0.0031007	0.00779327	-0.0050188	0.00238115		468	0.000421463	3.55228	0.0061575	0.00956388	0.00275112	0.00173339		chr15:68870633-68871974	Island	CORO2B	NM_006091	TSS200				15:66657494-66659025	15:68870958-68871664	Unclassified	TRUE
cg18500988	chr4	54959708	+			468	2.62381e-05	0.0648986	4.24701	0.0239045	0.0349654	0.0128436	0.00562854		228	0.86405	0.17142	0.00156522	0.0195598	-0.0050188	0.00913091		468	0.000627169	3.44342	0.0237389	0.0372867	0.0101912	0.00689399		chr4:54957979-54958542	S_Shore					RDMR		4:54654246-54654622	4:54959702-54959806	Unclassified_Cell_type_specific
cg04828062	chr13	46700876	-	LCP1		468	2.64591e-05	0.0648986	4.24505	0.00915185	0.0133885	0.00491522	0.00215589		228	0.553317	0.593703	0.00212055	0.00915946	-0.0050188	0.00357173		468	0.000268373	3.67265	0.00857918	0.0131697	0.00398865	0.00233596			OpenSea	LCP1	NM_002298	3'UTR					13:46700666-46701646	Gene_Associated	TRUE
cg02390209	chr16	25703018	+	HS3ST4		468	2.65948e-05	0.0648986	4.24386	0.0129141	0.018894	0.00693415	0.00304301		228	0.0537779	1.93895	0.00894401	0.0180346	-0.0050188	0.00461281		468	0.010218	2.57905	0.00880752	0.0155186	0.00209647	0.00341502		chr16:25702955-25704631	Island	HS3ST4	NM_006040	TSS1500		DMR		16:25610402-25612178			TRUE
cg13492227	chr17	7341436	+	FGF11		468	2.66642e-05	0.0648986	4.24325	0.024655	0.0360733	0.0132367	0.00581042		228	0.705828	-0.377952	-0.0035659	0.0150275	-0.0050188	0.00943479		468	5.81228e-05	4.05828	0.0285314	0.0423473	0.0147155	0.00703043		chr17:7342829-7344028	N_Shore	FGF11	NM_004112	TSS1500			TRUE	17:7281915-7282554	17:7341359-7341945	Unclassified
cg26796518	chr12	6184516	-	VWF		468	2.66786e-05	0.0648986	4.24312	0.0103944	0.0152085	0.0055804	0.00244972		228	0.731285	-0.343851	-0.00122604	0.00580084	-0.0050188	0.00356563		468	0.000643639	3.43622	0.00902045	0.0141792	0.00386171	0.00262511			OpenSea	VWF	NM_000552	Body			TRUE	12:6054437-6054778	12:6183366-6184924	Unclassified_Cell_type_specific
cg03782453	chr4	7043935	-	CCDC96;TADA2B		468	2.69886e-05	0.0648986	4.24043	0.0233459	0.0341651	0.0125267	0.00550555		228	0.197517	1.29254	0.0108172	0.0273102	-0.0050188	0.00836897		468	0.000801309	3.37487	0.0212415	0.0336102	0.00887276	0.00629402		chr4:7043808-7045732	Island	CCDC96;TADA2B	NM_153376;NM_152293	1stExon;TSS1500				4:7094440-7096968
cg06421614	chr17	7121116	+	DLG4;DLG4		468	2.7053e-05	0.0648986	4.23987	0.0158845	0.0232469	0.0085222	0.00374647		228	0.845375	0.195251	0.00106826	0.0118505	-0.0050188	0.0054712		468	0.000304799	3.63905	0.0164778	0.0253761	0.00757947	0.00452805		chr17:7123038-7123718	N_Shore	DLG4;DLG4	NM_001365;NM_001128827	Body;TSS200					17:7120853-7121688	Unclassified_Cell_type_specific	TRUE
cg23466001	chr17	45909410	+	MRPL10;LRRC46		468	2.70759e-05	0.0648986	4.23968	0.014799	0.0216585	0.00793948	0.0034906		228	0.937279	0.0787801	0.000461845	0.0120152	-0.0050188	0.00586246		468	0.000346328	3.60506	0.0170804	0.0263912	0.00776972	0.00473791		chr17:45908784-45909067	S_Shore	MRPL10;LRRC46	NM_145255;NM_033413	TSS1500;Body					17:45908458-45909545	Promoter_Associated
cg14127396	chr12	123258742	-	CCDC62;CCDC62;CCDC62		468	2.71014e-05	0.0648986	4.23946	0.0179755	0.0263078	0.00964321	0.00424005		228	0.882242	-0.148299	-0.000953824	0.0117214	-0.0050188	0.00643176		468	0.00014294	3.83536	0.0186372	0.0281866	0.00908793	0.00485932			OpenSea	CCDC62;CCDC62;CCDC62	NM_201435;NM_032573;NR_027918	TSS1500;TSS1500;TSS1500				12:121824643-121825261	12:123258171-123260125	Promoter_Associated	TRUE
cg02252672	chr9	140195502	-	NRARP;NRARP		468	2.71711e-05	0.0648986	4.23884	0.0048246	0.0070613	0.0025879	0.00113819		228	0.822119	0.225087	0.000403019	0.00393159	-0.0050188	0.0017905		468	9.28386e-05	3.94357	0.00468744	0.00702328	0.0023516	0.00118863		chr9:140195501-140197475	Island	NRARP;NRARP	NM_001004354;NM_001004354	1stExon;3'UTR				9:139315323-139317483
cg22174742	chr6	39759966	+	DAAM2		468	2.74238e-05	0.0648986	4.2367	0.0152033	0.0222552	0.00815143	0.00358849		228	0.57984	-0.554435	-0.00349521	0.00892846	-0.0050188	0.00630409		468	1.11021e-05	4.44371	0.0158203	0.0228166	0.00882403	0.00356016		chr6:39760066-39760426	N_Shore	DAAM2	NM_015345	TSS1500				6:39867914-39867955
cg04662983	chr17	56834321	+	PPM1E		468	2.76629e-05	0.0648986	4.23467	0.0106521	0.0155953	0.00570886	0.00251544		228	0.137334	1.49119	0.00741933	0.0172246	-0.0050188	0.00497544		468	0.000183586	3.77142	0.010175	0.0154768	0.00487315	0.00269791		chr17:56832961-56833986	S_Shore	PPM1E	NM_014906	Body		DMR		17:54187961-54189321			TRUE
cg11919558	chr2	64872351	-	SERTAD2		468	2.78214e-05	0.0648986	4.23334	0.014579	0.0213467	0.00781135	0.00344387		228	0.538968	-0.615331	-0.00342863	0.00755229	-0.0050188	0.005572		468	0.000641937	3.43696	0.0130445	0.020503	0.00558604	0.00379537			OpenSea	SERTAD2	NM_014755	5'UTR				2:64725855-64725933	2:64872150-64872820	Promoter_Associated	TRUE
cg18853376	chr10	23633759	-	C10orf67;C10orf67		468	2.80398e-05	0.0648986	4.23151	0.017157	0.0251248	0.00918915	0.00405457		228	0.603674	-0.519869	-0.00291567	0.00813711	-0.0050188	0.00560846		468	8.37471e-05	3.96906	0.0157099	0.0234881	0.00793162	0.00395809			OpenSea	C10orf67;C10orf67	NM_153714;NM_153714	1stExon;5'UTR					10:23632706-23633922	Unclassified_Cell_type_specific
cg08681855	chr19	52957051	-	ZNF578		468	2.81827e-05	0.0648986	4.23032	0.0214205	0.0313711	0.0114699	0.00506356		228	0.168728	1.38081	0.00939277	0.0227983	-0.0050188	0.00680234		468	0.00136563	3.22159	0.0185247	0.0298248	0.00722473	0.00575019		chr19:52956656-52957245	Island	ZNF578	NM_001099694	5'UTR				19:57648469-57649057	19:52956318-52957237	Promoter_Associated	TRUE
cg11603463	chr8	10588486	-	SOX7		468	2.81828e-05	0.0648986	4.23032	0.0117801	0.0172524	0.00630779	0.00278468		228	0.945961	0.0678564	0.000279816	0.00840643	-0.0050188	0.00412365		468	0.00228156	3.06815	0.00901098	0.0147825	0.00323943	0.00293694		chr8:10587304-10591109	Island	SOX7	NM_031439	TSS1500		DMR		8:10624715-10626504	8:10587262-10588608	Unclassified_Cell_type_specific
cg04531704	chr6	27125388	+			468	2.85423e-05	0.064997	4.22736	0.0129747	0.0190062	0.00694325	0.00306923		228	0.343248	-0.949801	-0.00489004	0.00525624	-0.0050188	0.00514848		468	0.000163959	3.80042	0.0139549	0.0211708	0.00673897	0.00367193			OpenSea							6:27233313-27233537	6:27125231-27126725	Promoter_Associated
cg17953816	chr1	9960653	-	CTNNBIP1;CTNNBIP1		468	2.9087e-05	0.064997	4.22293	0.0196055	0.028729	0.0104821	0.00464263		228	0.949956	-0.0628327	-0.000439097	0.0133331	-0.0050188	0.00698835		468	4.92848e-05	4.09803	0.0239261	0.0353996	0.0124527	0.00583844			OpenSea	CTNNBIP1;CTNNBIP1	NM_020248;NM_001012329	5'UTR;5'UTR					1:9960581-9960790	Unclassified_Cell_type_specific
cg23663547	chr17	38710320	-	CCR7		468	2.91026e-05	0.064997	4.22281	0.0199627	0.0292526	0.0106727	0.00472734		228	0.996044	0.00496417	3.61155e-05	0.0143737	-0.0050188	0.00727524		468	0.00012165	3.8761	0.0188357	0.0283853	0.00928614	0.00485946			OpenSea	CCR7	NM_001838	3'UTR
cg19613194	chr13	35516223	+	NBEA		468	2.91701e-05	0.064997	4.22226	0.0157347	0.023058	0.00841137	0.00372659		228	0.536758	0.618687	0.00336478	0.0140828	-0.0050188	0.00543858		468	0.000896246	3.34316	0.0137553	0.0218408	0.00566973	0.00411446			OpenSea	NBEA	NM_015678	TSS1500				13:34414182-34415537
cg15159104	chr15	43809865	-	MAP1A;MAP1A		468	2.93901e-05	0.064997	4.22051	0.0200462	0.02938	0.0107123	0.00474971		228	0.690959	0.398075	0.00276333	0.0164436	-0.0050188	0.00694174		468	0.000133006	3.8536	0.0244095	0.0368571	0.0119618	0.0063342			OpenSea	MAP1A;MAP1A	NM_002373;NM_002373	5'UTR;1stExon			TRUE				TRUE
cg18049182	chr8	9409864	+			468	2.96137e-05	0.064997	4.21873	0.0225149	0.0330026	0.0120271	0.00533688		228	0.978818	-0.0265814	-0.000192116	0.0140513	-0.0050188	0.00722747		468	0.000339661	3.61025	0.0219698	0.0339285	0.010011	0.00608538		chr8:9413381-9414093	N_Shelf
cg08313420	chr7	6476110	+	DAGLB;DAGLB		468	2.96912e-05	0.064997	4.21812	0.0316463	0.0463898	0.0169029	0.00750248		228	0.235885	-1.18856	-0.0121974	0.0080269	-0.0050188	0.0102623		468	0.00014654	3.82905	0.0315194	0.047696	0.0153429	0.00823167			OpenSea	DAGLB;DAGLB	NM_001142936;NM_139179	Body;Body				7:6442525-6442636	7:6475132-6476343	Promoter_Associated
cg15729230	chr1	172628514	+	FASLG		468	2.97934e-05	0.064997	-4.21731	-0.0127666	-0.00681776	-0.0187155	0.0030272		228	0.26221	1.12405	0.00460518	0.0126792	-0.0050188	0.00409697		468	0.000191098	-3.76109	-0.0126526	-0.00604167	-0.0192636	0.00336408			OpenSea	FASLG	NM_000639	1stExon
cg05272349	chr5	122434379	-	PRDM6		468	2.98858e-05	0.064997	4.21659	0.0234894	0.0344367	0.0125422	0.00557072		228	0.0457233	2.00926	0.0139751	0.0276822	-0.0050188	0.00695535		468	0.000234595	3.7079	0.0207422	0.0317354	0.00974901	0.00559407		chr5:122433878-122435551	Island	PRDM6	NM_001136239	Body				5:122461778-122462689
cg14756913	chr11	66234874	-	PELI3;PELI3		468	3.04166e-05	0.0654674	4.21244	0.00407649	0.00597822	0.00217477	0.000967727		228	0.202211	-1.27906	-0.00181463	0.000981262	-0.0050188	0.00141872		468	5.6087e-05	4.06688	0.0038752	0.00574773	0.00200267	0.000952868		chr11:66233899-66234964	Island	PELI3;PELI3	NM_145065;NM_001098510	5'UTR;5'UTR				11:65990385-65991509
cg16072304	chr5	153859646	-			468	3.05326e-05	0.0654674	4.21157	0.0145179	0.021292	0.00774373	0.00344714		228	0.791575	0.264585	0.0018188	0.0153659	-0.0050188	0.00687416		468	0.00016644	3.79658	0.0128893	0.0195609	0.00621762	0.00339496		chr5:153857038-153859113	S_Shore					DMR		5:153839818-153840167	5:153859618-153860254	Unclassified_Cell_type_specific
cg07616374	chr2	45159663	+			468	3.06595e-05	0.0654674	4.21059	0.0202889	0.0297581	0.0108198	0.00481855		228	0.553273	0.593768	0.0040617	0.0175426	-0.0050188	0.00684056		468	0.000929779	3.3327	0.0179716	0.0285688	0.0073745	0.00539251		chr2:45159893-45160112	N_Shore					RDMR			2:45159482-45159699	Unclassified_Cell_type_specific
cg18147147	chr1	3105326	+	PRDM16;PRDM16		468	3.14045e-05	0.0661938	4.20496	0.0163011	0.0239192	0.00868292	0.00387663		228	0.104753	1.62891	0.00974577	0.0215366	-0.0050188	0.00598299		468	6.73654e-05	4.02243	0.017724	0.0263831	0.00906495	0.0044063		chr1:3102540-3103352	S_Shore	PRDM16;PRDM16	NM_022114;NM_199454	Body;Body					1:3105326-3105498	Unclassified_Cell_type_specific
cg07805604	chr19	56158885	-	CCDC106		468	3.1682e-05	0.0661938	4.20289	0.0269385	0.0395342	0.0143429	0.00640953		228	0.432056	0.787115	0.00662153	0.0232001	-0.0050188	0.00841241		468	7.823e-05	3.98583	0.0316368	0.0472349	0.0160388	0.00793732		chr19:56159257-56159937	N_Shore	CCDC106	NM_013301	TSS200		CDMR					TRUE
cg06803406	chr20	3071383	+			468	3.18714e-05	0.0661938	4.20149	0.0124302	0.0182442	0.00661629	0.00295853		228	0.405647	0.83317	0.00438109	0.0147439	-0.0050188	0.00525835		468	2.19524e-05	4.28849	0.0124409	0.0181419	0.00674	0.00290101		chr20:3073224-3074232	N_Shore								20:3071305-3071552	Unclassified_Cell_type_specific
cg00427296	chr17	8534932	+	MYH10		468	3.18987e-05	0.0661938	4.20127	0.00679019	0.0099663	0.00361408	0.00161622		228	0.455829	-0.747043	-0.00202524	0.0033174	-0.0050188	0.00271101		468	1.78529e-05	4.33602	0.0071712	0.0104213	0.0039211	0.00165387		chr17:8533004-8534933	Island	MYH10	NM_005964	TSS1500				17:8473506-8475658
cg26279783	chr6	33143356	+	COL11A2;COL11A2;COL11A2		468	3.23067e-05	0.0661938	-4.1983	-0.0125366	-0.00666845	-0.0184047	0.00298611		228	0.332058	0.972106	0.00401764	0.0121625	-0.0050188	0.00413292		468	0.000119147	-3.88132	-0.012744	-0.00629155	-0.0191964	0.0032834			OpenSea	COL11A2;COL11A2;COL11A2	NM_080679;NM_080681;NM_080680	Body;Body;Body
cg12515366	chr2	8816922	+			468	3.27645e-05	0.0661938	4.19499	0.0160953	0.0236351	0.00855543	0.00383679		228	0.645441	0.460735	0.00301494	0.0159109	-0.0050188	0.00654376		468	0.000146222	3.8296	0.0173346	0.0262299	0.00843936	0.00452648		chr2:8816314-8817264	Island						TRUE	2:8733766-8734715	2:8816312-8817041	Unclassified_Cell_type_specific
cg26492514	chr5	168728236	+	SLIT3		468	3.28027e-05	0.0661938	4.19471	0.0189124	0.0277725	0.0100523	0.00450863		228	0.761981	-0.303253	-0.00234805	0.0129111	-0.0050188	0.00774287		468	0.00821134	2.65482	0.0149834	0.0260743	0.00389236	0.00564382		chr5:168727429-168728275	Island	SLIT3	NM_003062	TSS200				5:168659377-168660918			TRUE
cg18948488	chr10	102998081	+	FLJ41350		468	3.30977e-05	0.0661938	4.1926	0.0202303	0.0297126	0.010748	0.00482523		228	0.0319795	2.1583	0.019288	0.0368998	-0.0050188	0.00893667		468	4.97407e-05	4.09582	0.020333	0.0300887	0.0105773	0.00496433		chr10:102996034-102996646	S_Shore	FLJ41350	NR_029380	Body		RDMR		10:102988037-102988134			TRUE
cg14326305	chr9	107573154	+	ABCA1		468	3.32053e-05	0.0661938	-4.19182	-0.00690769	-0.00366934	-0.010146	0.0016479		228	0.230784	1.20164	0.00290606	0.00767205	-0.0050188	0.0024184		468	0.000956498	-3.32461	-0.00578962	-0.00236741	-0.00921183	0.00174145			OpenSea	ABCA1	NM_005502	Body			TRUE
cg23217419	chr1	180881088	+	KIAA1614		468	3.32703e-05	0.0661938	4.19138	0.0150618	0.0221235	0.008	0.00359351		228	0.122059	1.55213	0.0100394	0.0227863	-0.0050188	0.00646813		468	4.60858e-05	4.11412	0.0173384	0.0256203	0.00905651	0.00421437		chr1:180881316-180882592	N_Shore	KIAA1614	NM_020950	TSS1500				1:179147697-179149215	1:180880963-180881208	Unclassified_Cell_type_specific	TRUE
cg02211741	chr11	46383924	-	DGKZ;DGKZ;DGKZ;DGKZ		468	3.36606e-05	0.0661938	4.18863	0.0240082	0.0352719	0.0127445	0.00573175		228	0.5502	0.598376	0.00444318	0.0190766	-0.0050188	0.00742539		468	2.03596e-05	4.30587	0.0319966	0.0465996	0.0173937	0.00743094		chr11:46387905-46388535	N_Shelf	DGKZ;DGKZ;DGKZ;DGKZ	NM_201533;NM_001105540;NM_003646;NM_201532	Body;5'UTR;Body;Body			TRUE		11:46383511-46383952	Promoter_Associated
cg22640847	chr7	150945607	-	SMARCD3;SMARCD3;SMARCD3		468	3.36754e-05	0.0661938	4.18851	0.00259581	0.0038137	0.00137792	0.000619745		228	0.505814	0.666454	0.000562282	0.00222496	-0.0050188	0.000843692		468	0.000354664	3.59869	0.00228518	0.00353306	0.0010373	0.000635003		chr7:150945352-150946161	Island	SMARCD3;SMARCD3;SMARCD3	NM_001003802;NM_001003801;NM_003078	Body;1stExon;Body				7:150576286-150577422
cg07998213	chr11	46366813	+	DGKZ;DGKZ		468	3.37675e-05	0.0661938	4.18788	0.020613	0.0302855	0.0109404	0.00492206		228	0.621357	-0.494622	-0.00343408	0.0102484	-0.0050188	0.00694284		468	0.000106945	3.90839	0.0221387	0.0332701	0.0110072	0.0056644		chr11:46366876-46367101	N_Shore	DGKZ;DGKZ	NM_201533;NM_201532	TSS200;Body
cg25827666	chr1	156785558	-	SH2D2A;SH2D2A;NTRK1;NTRK1;SH2D2A;SH2D2A;SH2D2A		468	3.37855e-05	0.0661938	-4.18776	-0.0150107	-0.00796677	-0.0220546	0.00358442		228	0.398856	0.845298	0.00441497	0.014708	-0.0050188	0.00522297		468	0.000397137	-3.56834	-0.0134961	-0.00606351	-0.0209286	0.00378217		chr1:156783523-156784037	S_Shore	SH2D2A;SH2D2A;NTRK1;NTRK1;SH2D2A;SH2D2A;SH2D2A	NM_001161443;NM_001161442;NM_001007792;NM_001007792;NM_003975;NM_001161441;NM_001161444	Body;Body;1stExon;5'UTR;Body;Body;Body
cg07856707	chr3	9753822	-	CPNE9		468	3.39737e-05	0.0661938	-4.18645	-0.017122	-0.0090848	-0.0251591	0.00408985		228	0.940223	0.0750753	0.000455477	0.0124118	-0.0050188	0.00606694		468	0.00171397	-3.15442	-0.014908	-0.00562054	-0.0241955	0.00472607			OpenSea	CPNE9	NM_153635	Body
cg23412091	chr3	185217061	-	TMEM41A		468	3.41489e-05	0.0661938	4.18524	0.0167849	0.0246662	0.0089037	0.00401051		228	0.965876	0.042829	0.000268493	0.0126229	-0.0050188	0.00626894		468	5.00304e-05	4.09443	0.0163175	0.0241492	0.00848575	0.00398529		chr3:185216310-185217131	Island	TMEM41A	NM_080652	TSS1500				3:186698948-186699807	3:185216134-185217741	Unclassified
cg12058185	chr4	126238257	+	FAT4		468	3.41936e-05	0.0661938	4.18491	0.00663644	0.00975277	0.00352011	0.0015858		228	0.661094	0.438994	0.00116044	0.00636988	-0.0050188	0.00264342		468	0.000130827	3.85776	0.00631897	0.00953788	0.00310007	0.00163799		chr4:126235895-126238930	Island	FAT4	NM_024582	1stExon			TRUE	4:126456775-126458380
cg04438814	chr7	87105022	-	ABCB4;ABCB4;ABCB4		468	3.45137e-05	0.0664484	4.18273	0.0101769	0.0149583	0.00539555	0.00243308		228	0.0304107	-2.17867	-0.00666587	-0.000636225	-0.0050188	0.00305961		468	0.00030262	3.64095	0.00911004	0.0140271	0.00419301	0.00250211		chr7:87104723-87105305	Island	ABCB4;ABCB4;ABCB4	NM_018849;NM_000443;NM_018850	TSS200;TSS200;TSS200			TRUE	7:86942660-86943396	7:87104860-87105156	Unclassified_Cell_type_specific
cg02433882	chr6	44187031	+	SLC29A1;SLC29A1		468	3.65842e-05	0.0685857	4.16896	0.0149548	0.0220041	0.00790548	0.00358718		228	0.554836	-0.591429	-0.00316276	0.00737604	-0.0050188	0.00534765		468	0.000386936	3.57534	0.0135765	0.0210387	0.00611428	0.00379725		chr6:44187186-44187400	N_Shore	SLC29A1;SLC29A1	NM_001078174;NM_004955	TSS1500;TSS1500	high-CpG:44295009-44295388						TRUE
cg00585790	chr2	109204845	+	LIMS1;LIMS1		468	3.66557e-05	0.0685857	4.1685	0.0212365	0.0312479	0.011225	0.00509451		228	0.785703	-0.272225	-0.00204371	0.0127514	-0.0050188	0.00750744		468	0.00026403	3.67694	0.0222755	0.0341807	0.0103703	0.00605815			OpenSea	LIMS1;LIMS1	NM_004987;NM_004987	1stExon;5'UTR	low-CpG:108571177-108571466
cg00987379	chr8	28244386	+	ZNF395		468	3.67169e-05	0.0685857	4.16809	0.00629227	0.00925891	0.00332563	0.00150963		228	0.371641	0.895218	0.00235996	0.00755516	-0.0050188	0.00263619		468	0.000121373	3.87666	0.00660102	0.00994721	0.00325484	0.00170276		chr8:28243684-28244283	S_Shore	ZNF395	NM_018660	TSS1500
cg00162401	chr6	52859823	+	GSTA4		468	3.67453e-05	0.0685857	4.16791	0.00253282	0.00372703	0.00133861	0.000607696		228	0.29342	1.05315	0.00124247	0.00356745	-0.0050188	0.00117977		468	8.41138e-05	3.96797	0.00237527	0.00355164	0.00119891	0.000598612		chr6:52859565-52859767	S_Shore	GSTA4	NM_001512	5'UTR				6:52967525-52967783	6:52859528-52860542	Promoter_Associated
cg00791854	chr1	154392070	-	IL6R;IL6R		468	3.68136e-05	0.0685857	4.16748	0.0241637	0.0355579	0.0127695	0.00579815		228	0.707129	0.376199	0.00319374	0.0199243	-0.0050188	0.0084895		468	4.99963e-05	4.09459	0.030388	0.0449724	0.0158036	0.0074215			OpenSea	IL6R;IL6R	NM_181359;NM_000565	Body;Body			TRUE		1:154391955-154392387	Unclassified_Cell_type_specific	TRUE
cg03945021	chr16	24682074	-			468	3.68667e-05	0.0685857	4.16714	0.0198455	0.0292043	0.0104867	0.00476238		228	0.872758	-0.160342	-0.00121939	0.0137679	-0.0050188	0.00760495		468	7.57636e-05	3.9937	0.019703	0.0293981	0.0100078	0.00493352			OpenSea						TRUE				TRUE
cg11857033	chr17	29297552	-	RNF135;RNF135		468	3.71471e-05	0.0685857	4.16535	0.0129658	0.0190828	0.00684872	0.00311277		228	0.572491	-0.565228	-0.00303779	0.0075538	-0.0050188	0.00537444		468	0.000120898	3.87766	0.01294	0.0194979	0.00638215	0.00333707		chr17:29298046-29298606	N_Shore	RNF135;RNF135	NM_197939;NM_032322	TSS1500;TSS1500	low-CpG:26321506-26321705			17:26321486-26321780	17:29296995-29298857	Promoter_Associated
cg09484019	chr15	90744132	-	SEMA4B;SEMA4B		468	3.71812e-05	0.0685857	4.16513	0.01015	0.0149389	0.00536115	0.0024369		228	0.888421	0.140464	0.000574279	0.0086315	-0.0050188	0.00408844		468	3.79425e-05	4.16042	0.0111685	0.0164439	0.0058931	0.00268446		chr15:90744131-90745323	Island	SEMA4B;SEMA4B	NM_198925;NM_020210	TSS1500;5'UTR				15:88545136-88546403	15:90743634-90745601	Promoter_Associated
cg27112972	chr17	74378252	+			468	3.77878e-05	0.0688506	4.1613	0.0214169	0.0315309	0.0113029	0.0051467		228	0.936687	-0.0795242	-0.000565052	0.0134378	-0.0050188	0.00710541		468	0.000162219	3.80315	0.0272088	0.0412681	0.0131495	0.00715428		chr17:74378848-74382513	N_Shore								17:74378152-74378628	Unclassified_Cell_type_specific
cg01396855	chr19	44616388	-	ZNF225		468	3.79064e-05	0.0688506	4.16055	0.0199129	0.0293183	0.0105075	0.00478612		228	0.0292008	2.19502	0.0162682	0.030874	-0.0050188	0.0074114		468	0.000119432	3.88072	0.0185435	0.0279338	0.00915329	0.00477837		chr19:44617490-44617831	N_Shore	ZNF225	NM_013362	TSS1500				19:49307956-49308305
cg08223748	chr5	88179260	+	MEF2C;MEF2C;MEF2C		468	3.79111e-05	0.0688506	4.16051	0.00529728	0.00779935	0.0027952	0.00127323		228	0.138161	1.48804	0.00399304	0.00928131	-0.0050188	0.00268342		468	0.00134899	3.22517	0.0043346	0.00697574	0.00169345	0.00134399		chr5:88179866-88180258	N_Shore	MEF2C;MEF2C;MEF2C	NM_001131005;NM_002397;NM_002397	5'UTR;1stExon;5'UTR				5:88214670-88215168	5:88179225-88179717	Unclassified_Cell_type_specific	TRUE
cg08493590	chr6	44796705	+	SUPT3H		468	3.84368e-05	0.0690901	4.15726	0.0252096	0.0371262	0.013293	0.00606399		228	0.896128	-0.130704	-0.00120787	0.0170043	-0.0050188	0.0092413		468	0.000105472	3.91185	0.0246332	0.0370079	0.0122585	0.00629708			OpenSea	SUPT3H	NM_181356	3'UTR
cg21019253	chr20	18039801	+	OVOL2		468	3.85248e-05	0.0690901	4.15671	0.00924236	0.0136118	0.00487291	0.00222348		228	0.990307	-0.012162	-3.8621e-05	0.0062195	-0.0050188	0.00317554		468	0.000419468	3.55357	0.00828762	0.0128707	0.00370449	0.00233219		chr20:18039532-18039928	Island	OVOL2	NM_021220	TSS1500				20:17987533-17987928
cg10215401	chr8	131058332	-			468	3.86451e-05	0.0690901	4.15598	0.0283441	0.0417465	0.0149416	0.00682007		228	0.449396	0.757767	0.0071676	0.0258085	-0.0050188	0.00945886		468	0.000227909	3.71544	0.027864	0.0426017	0.0131262	0.00749951			OpenSea						TRUE		8:131057988-131058542	Promoter_Associated
cg24865110	chr17	57407818	+	YPEL2		468	3.88274e-05	0.0690901	4.15486	0.0195719	0.0288288	0.0103149	0.00471059		228	0.204145	1.27359	0.00864338	0.022018	-0.0050188	0.00678665		468	9.11894e-05	3.94802	0.0219973	0.0329466	0.011048	0.00557173		chr17:57408787-57410145	N_Shore	YPEL2	NM_001005404	TSS1500			TRUE		17:57406381-57407893	Unclassified
cg00257893	chr6	138820840	-	NHSL1;NHSL1		468	3.93141e-05	0.0694592	4.1519	0.015111	0.0222632	0.00795878	0.00363953		228	0.383572	-0.873068	-0.00504241	0.00633957	-0.0050188	0.00577551		468	5.75679e-05	4.0606	0.0181945	0.0269999	0.00938916	0.00448076			OpenSea	NHSL1;NHSL1	NM_001144060;NM_020464	TSS1500;Body
cg11872342	chr8	125985352	+	ZNF572		468	3.9429e-05	0.0694592	4.15121	0.0140673	0.0207266	0.00740796	0.00338872		228	0.058234	1.90379	0.00959658	0.0195306	-0.0050188	0.00504078		468	4.1062e-05	4.14166	0.0150313	0.0221634	0.00789916	0.00362929			OpenSea	ZNF572	NM_152412	TSS200					8:125985273-125986353	Promoter_Associated	TRUE
cg08979183	chr3	13035069	+	IQSEC1		468	3.98815e-05	0.0697752	4.1485	0.00909812	0.0134079	0.00478834	0.00219311		228	0.576193	-0.559783	-0.00184311	0.00464558	-0.0050188	0.00329254		468	0.00010858	3.90459	0.00884757	0.0133005	0.00439464	0.00226594		chr3:13034850-13036687	Island	IQSEC1	NM_001134382	Body				3:13009897-13011681
cg07831417	chr11	122848204	+			468	4.00045e-05	0.0697752	4.14775	0.00668025	0.00984524	0.00351525	0.00161057		228	0.304614	1.02897	0.00270617	0.00788911	-0.0050188	0.00262997		468	0.000592711	3.45906	0.00580664	0.0091055	0.00250779	0.00167868		chr11:122847494-122848608	Island					DMR		11:122352705-122353802	11:122848135-122848556	Unclassified_Cell_type_specific
cg24012880	chr11	44880910	+	TSPAN18		468	4.06971e-05	0.0706335	4.14369	0.025403	0.0374504	0.0133556	0.00613053		228	0.573452	0.563813	0.00522657	0.0234954	-0.0050188	0.00927005		468	0.000622558	3.44547	0.0349295	0.0548518	0.0150071	0.0101378			OpenSea	TSPAN18	NM_130783	5'UTR
cg22203582	chr5	76507680	+	PDE8B;PDE8B;PDE8B;PDE8B;PDE8B		468	4.21331e-05	0.0725003	4.13542	0.00385766	0.00569081	0.00202451	0.000932833		228	0.722786	0.355188	0.000542806	0.0035545	-0.0050188	0.00152822		468	0.000142951	3.83533	0.00377018	0.00570196	0.00183841	0.000983015		chr5:76506029-76507189	S_Shore	PDE8B;PDE8B;PDE8B;PDE8B;PDE8B	NM_001029853;NM_001029854;NM_003719;NM_001029851;NM_001029852	Body;Body;Body;Body;Body		CDMR
cg13094252	chr8	104153753	-	C8orf56;BAALC;BAALC		468	4.27752e-05	0.0725003	4.13183	0.014385	0.0212267	0.00754334	0.00348151		228	0.863517	0.172098	0.000958662	0.0119365	-0.0050188	0.00557043		468	0.00123139	3.2518	0.0124664	0.0200001	0.00493259	0.00383368		chr8:104152726-104153390	S_Shore	C8orf56;BAALC;BAALC	NR_027071;NM_024812;NM_001024372	TSS200;Body;Body		RDMR
cg08351019	chr7	90893462	-	FZD1		468	4.27878e-05	0.0725003	4.13174	0.00481451	0.00710438	0.00252463	0.00116525		228	0.902115	0.123131	0.000220706	0.00375312	-0.0050188	0.00179245		468	0.000826183	3.36623	0.00406886	0.00644421	0.00169352	0.00120873		chr7:90893567-90896683	N_Shore	FZD1	NM_003505	TSS1500				7:90731390-90734266	7:90893359-90894629	Unclassified
cg01581222	chr19	10958952	-	C19orf38		468	4.27918e-05	0.0725003	4.13174	0.0215132	0.0317454	0.0112811	0.00520682		228	0.687576	-0.402674	-0.00306536	0.0119369	-0.0050188	0.00761251		468	0.000148935	3.82492	0.0254541	0.0385318	0.0123764	0.00665479			OpenSea	C19orf38	NM_001136482	TSS200
cg23076550	chr19	5843661	+	FUT3;FUT3;FUT3;FUT3		468	4.30903e-05	0.0725003	-4.13008	-0.0111005	-0.00581873	-0.0163822	0.00268771		228	0.436237	-0.779977	-0.00310885	0.00474614	-0.0050188	0.00398583		468	0.000175648	-3.78278	-0.0101916	-0.00489706	-0.0154861	0.00269421		chr19:5843864-5844373	N_Shore	FUT3;FUT3;FUT3;FUT3	NM_001097640;NM_001097639;NM_001097641;NM_000149	3'UTR;3'UTR;3'UTR;3'UTR							TRUE
cg24824917	chr19	1101716	+			468	4.32357e-05	0.0725003	4.12928	0.0132696	0.0195846	0.00695451	0.00321353		228	0.443982	-0.766858	-0.00428251	0.00672301	-0.0050188	0.00558448		468	4.47854e-05	4.12096	0.0150316	0.0221997	0.00786352	0.0036476		chr19:1103722-1105758	N_Shelf					DMR					TRUE
cg23366234	chr21	45713704	-	AIRE;AIRE		468	4.3502e-05	0.0725003	-4.12781	-0.0139874	-0.00732837	-0.0206465	0.00338858		228	0.288466	-1.06405	-0.00590646	0.00503295	-0.0050188	0.00555094		468	3.26955e-05	-4.19558	-0.0206751	-0.0109912	-0.0303591	0.00492784		chr21:45713509-45713813	Island	AIRE;AIRE	NM_000658;NM_000383	Body;Body				21:44537955-44538205	21:45713346-45714868	Unclassified_Cell_type_specific
cg26400341	chr17	76617964	-			468	4.37061e-05	0.0725003	-4.12669	-0.0107514	-0.00563153	-0.0158712	0.00260532		228	0.0829281	1.74182	0.00621661	0.0132502	-0.0050188	0.00356904		468	0.000152853	-3.81832	-0.0102787	-0.00498862	-0.0155688	0.00269195			OpenSea							17:74129559-74129650
cg09102864	chr11	68780892	+	MRGPRF;MRGPRF		468	4.41071e-05	0.0725003	4.1245	0.00599624	0.00885319	0.0031393	0.00145381		228	0.266467	1.11404	0.00267864	0.00741709	-0.0050188	0.00240443		468	3.77601e-05	4.16155	0.00597472	0.00879608	0.00315335	0.0014357		chr11:68778569-68778851	S_Shelf	MRGPRF;MRGPRF	NM_001098515;NM_145015	TSS200;TSS200				11:68537185-68537580	11:68780346-68782287	Unclassified
cg20576393	chr12	16758692	-	LMO3;LMO3		468	4.46316e-05	0.0725003	4.12169	0.0099973	0.0147638	0.00523078	0.00242553		228	0.211186	-1.25394	-0.00441666	0.00252471	-0.0050188	0.00352224		468	0.000327087	3.6203	0.0092169	0.01422	0.00421382	0.00254589			OpenSea	LMO3;LMO3	NM_018640;NM_001001395	5'UTR;5'UTR				12:16649959-16649992
cg14688905	chr12	51403056	-	SLC11A2		468	4.4695e-05	0.0725003	4.12135	0.0235464	0.0347737	0.012319	0.00571326		228	0.856116	0.181532	0.00151309	0.0179394	-0.0050188	0.00833513		468	0.000591095	3.45983	0.0253151	0.0396939	0.0109363	0.00731687			OpenSea	SLC11A2	NM_000617	Body	low-CpG:49689255-49689324		TRUE		12:51402844-51403260	Unclassified_Cell_type_specific
cg18553840	chr22	39713018	+	RPL3;RNU86;RPL3		468	4.47464e-05	0.0725003	-4.12108	-0.0122384	-0.00640248	-0.0180743	0.0029697		228	0.9012	-0.124287	-0.000653758	0.00971239	-0.0050188	0.00526005		468	0.000137302	-3.84556	-0.013223	-0.0064658	-0.0199802	0.00343852		chr22:39715473-39715945	N_Shelf	RPL3;RNU86;RPL3	NM_000967;NR_000026;NM_001033853	Body;TSS200;Body					22:39712897-39713020	Promoter_Associated
cg03495195	chr12	48396862	-	COL2A1;COL2A1		468	4.48449e-05	0.0725003	4.12054	0.00672953	0.00993894	0.00352012	0.00163317		228	0.404914	0.834471	0.00222363	0.00747503	-0.0050188	0.00266471		468	0.00021444	3.73126	0.00636909	0.00972351	0.00301466	0.00170695		chr12:48397889-48398731	N_Shore	COL2A1;COL2A1	NM_001844;NM_033150	Body;Body				12:46682808-46683148	12:48395402-48399184	Unclassified
cg16276850	chr17	38498914	+	RARA;RARA;RARA;RARA;RARA		468	4.50715e-05	0.0725003	4.11935	0.0324769	0.0479701	0.0169837	0.00788399		228	0.995536	-0.00560112	-5.6343e-05	0.0197677	-0.0050188	0.0100592		468	3.60135e-05	4.17278	0.0403031	0.0592837	0.0213225	0.00965858		chr17:38497527-38498963	Island	RARA;RARA;RARA;RARA;RARA	NM_001024809;NM_001024809;NM_001145301;NM_000964;NM_001145302	5'UTR;1stExon;Body;Body;Body				17:35751130-35752623
cg24032269	chr5	149756966	+	TCOF1;TCOF1;TCOF1;TCOF1;TCOF1;TCOF1		468	4.51948e-05	0.0725003	-4.11869	-0.0196856	-0.0102931	-0.0290782	0.00477958		228	0.323195	0.990122	0.00649477	0.0194219	-0.0050188	0.00655957		468	0.00390127	-2.9008	-0.0171061	-0.00551752	-0.0286947	0.00589703			OpenSea	TCOF1;TCOF1;TCOF1;TCOF1;TCOF1;TCOF1	NM_001008656;NM_001008657;NM_001135245;NM_001135243;NM_000356;NM_001135244	Body;Body;Body;Body;Body;Body			TRUE		5:149756813-149757050	Gene_Associated_Cell_type_specific	TRUE
cg03924715	chr3	126246115	-	CHST13		468	4.52094e-05	0.0725003	-4.11862	-0.0107038	-0.00559662	-0.015811	0.00259888		228	0.0399725	2.0662	0.00774163	0.0151255	-0.0050188	0.00374679		468	2.10319e-05	-4.29838	-0.010948	-0.00594271	-0.0159532	0.002547		chr3:126242783-126243358	S_Shelf	CHST13	NM_152889	Body					3:126245857-126246147	Unclassified_Cell_type_specific
cg06672753	chr19	35531990	+	HPN;HPN		468	4.5364e-05	0.0725003	4.1178	0.0126274	0.0186536	0.00660121	0.00306654		228	0.9284	0.0899602	0.000441589	0.0101153	-0.0050188	0.00490871		468	5.66615e-05	4.06443	0.0145269	0.0215507	0.00750316	0.00357416		chr19:35531780-35531991	Island	HPN;HPN	NM_002151;NM_182983	5'UTR;5'UTR			TRUE	19:40223621-40223874			TRUE
cg04713453	chr5	17217093	+	LOC285696;BASP1		468	4.56546e-05	0.0725003	4.11626	0.00626007	0.00924868	0.00327145	0.00152081		228	0.449233	0.758038	0.00212997	0.0076674	-0.0050188	0.00280985		468	0.0095863	2.60134	0.00427301	0.007501	0.00104502	0.00164262		chr5:17217788-17219021	N_Shore	LOC285696;BASP1	NR_027253;NM_006317	Body;TSS1500				5:17269557-17270345
cg12582959	chr19	56159199	-	CCDC106;CCDC106		468	4.56824e-05	0.0725003	4.11613	0.0284559	0.0420414	0.0148703	0.00691326		228	0.762506	-0.302564	-0.00290019	0.01599	-0.0050188	0.00958538		468	0.00014648	3.82915	0.0323266	0.0489169	0.0157363	0.00844224		chr19:56159257-56159937	N_Shore	CCDC106;CCDC106	NM_013301;NM_013301	5'UTR;1stExon		CDMR			19:56159037-56160091	Promoter_Associated	TRUE
cg12194336	chr3	58067906	+	FLNB;FLNB;FLNB;FLNB		468	4.60655e-05	0.0725948	4.11413	0.0166713	0.0246345	0.00870815	0.00405221		228	0.319433	0.997866	0.00567046	0.0168693	-0.0050188	0.00568259		468	0.000370464	3.58703	0.0164254	0.0254241	0.00742673	0.00457911			OpenSea	FLNB;FLNB;FLNB;FLNB	NM_001164319;NM_001164317;NM_001164318;NM_001457	Body;Body;Body;Body			TRUE		3:58067881-58068155	Unclassified_Cell_type_specific
cg15516558	chr1	161091980	-	DEDD;DEDD;DEDD		468	4.63902e-05	0.0725948	4.11245	0.0285573	0.0422035	0.0149111	0.00694411		228	0.326374	0.983623	0.0102802	0.0308771	-0.0050188	0.0104514		468	4.10354e-05	4.14181	0.0394443	0.0581593	0.0207292	0.00952343		chr1:161087722-161088112	S_Shelf	DEDD;DEDD;DEDD	NM_001039712;NM_001039711;NM_032998	Body;Body;Body
cg15786205	chr6	108495578	+	NR2E1		468	4.65709e-05	0.0725948	4.11152	0.0214093	0.0316421	0.0111765	0.00520715		228	0.857648	-0.179579	-0.0013893	0.0138571	-0.0050188	0.00773644		468	0.000425555	3.54968	0.0214307	0.033295	0.00956633	0.00603736		chr6:108495654-108495986	N_Shore	NR2E1	NM_003269	Body					6:108495489-108495758	Unclassified_Cell_type_specific	TRUE
cg16625770	chr8	38300134	-	FGFR1;FGFR1;FGFR1;FGFR1;FGFR1;FGFR1;FGFR1		468	4.67609e-05	0.0725948	4.11055	0.0148137	0.0218958	0.00773167	0.00360383		228	0.683639	-0.408039	-0.00256566	0.00982587	-0.0050188	0.00628778		468	0.000260427	3.68055	0.0151224	0.0231967	0.00704812	0.00410874			OpenSea	FGFR1;FGFR1;FGFR1;FGFR1;FGFR1;FGFR1;FGFR1	NM_023106;NM_023108;NM_023105;NM_023111;NM_023107;NM_015850;NM_023110	Body;Body;Body;Body;Body;Body;Body			TRUE
cg13995101	chr5	88179867	-	MEF2C;MEF2C		468	4.68857e-05	0.0725948	4.10989	0.00397499	0.00587563	0.00207435	0.000967177		228	0.525976	-0.635165	-0.000906759	0.00190663	-0.0050188	0.0014276		468	0.000422114	3.55186	0.0035001	0.00543662	0.00156359	0.000985427		chr5:88179866-88180258	Island	MEF2C;MEF2C	NM_001131005;NM_002397	5'UTR;TSS1500							TRUE
cg12406124	chr3	156876145	-	CCNL1		468	4.71717e-05	0.0725948	-4.10845	-0.014523	-0.00757638	-0.0214696	0.0035349		228	0.437236	-0.778278	-0.00431493	0.0066112	-0.0050188	0.0055442		468	0.000342694	-3.60788	-0.0150615	-0.00685774	-0.0232653	0.00417462		chr3:156877175-156878364	N_Shore	CCNL1	NM_020307	Body		RDMR
cg07010373	chr14	101390989	+	SNORD113-1		468	4.72344e-05	0.0725948	-4.10813	-0.0156512	-0.00816435	-0.023138	0.0038098		228	0.537042	0.618256	0.00340568	0.0142615	-0.0050188	0.00550853		468	0.00115318	-3.27085	-0.0144518	-0.00576903	-0.0231346	0.00441838			OpenSea	SNORD113-1	NR_003229	TSS200
cg01525538	chr1	228785987	-	DUSP5P		468	4.73903e-05	0.0725948	4.10734	0.0406396	0.0600834	0.0211957	0.00989437		228	0.165027	1.39296	0.0208286	0.0502964	-0.0050188	0.0149527		468	0.000179225	3.77761	0.0414312	0.0629842	0.0198782	0.0109676		chr1:228785986-228786204	Island	DUSP5P	NR_002834	Body				1:226852610-226852827
cg11097717	chr2	191045635	+	C2orf88;C2orf88;C2orf88;C2orf88;C2orf88		468	4.79214e-05	0.0726979	4.10466	0.00803852	0.011887	0.00419001	0.00195839		228	0.304818	1.02854	0.00334817	0.00976341	-0.0050188	0.00325527		468	0.000136531	3.84698	0.00767908	0.0116018	0.00375637	0.00199613		chr2:191044979-191045829	Island	C2orf88;C2orf88;C2orf88;C2orf88;C2orf88	NM_001042519;NM_001042521;NM_001042519;NM_001042520;NM_032321	5'UTR;5'UTR;1stExon;5'UTR;TSS200			TRUE	2:190753258-190754120	2:191044906-191046274	Unclassified
cg07474797	chr16	89185916	+	ACSF3;ACSF3;ACSF3		468	4.79453e-05	0.0726979	4.10455	0.0231967	0.0343027	0.0120908	0.00565146		228	0.504558	0.668426	0.00493767	0.0194955	-0.0050188	0.00738701		468	0.000176755	3.78117	0.027383	0.0416146	0.0131515	0.00724195		chr16:89186198-89186551	N_Shore	ACSF3;ACSF3;ACSF3	NM_174917;NR_023316;NM_001127214	Body;Body;Body				16:87713156-87713418	16:89185837-89186113	Unclassified_Cell_type_specific
cg23252828	chr17	17635366	+	RAI1		468	4.8123e-05	0.0726979	-4.10365	-0.00744136	-0.00387787	-0.0110048	0.00181335		228	0.799864	0.253827	0.000692408	0.00606827	-0.0050188	0.00272787		468	0.000503139	-3.50411	-0.00627549	-0.00275611	-0.00979487	0.00179089			OpenSea	RAI1	NM_030665	5'UTR			TRUE
cg21725624	chr6	17988677	+	KIF13A;KIF13A;KIF13A;KIF13A		468	4.84285e-05	0.0726979	4.10215	0.0103056	0.0152425	0.00536867	0.00251224		228	0.444684	-0.765677	-0.0035163	0.0055341	-0.0050188	0.0045924		468	0.000173629	3.78575	0.0101242	0.0153796	0.00486881	0.0026743		chr6:17987415-17988405	S_Shore	KIF13A;KIF13A;KIF13A;KIF13A	NM_001105567;NM_001105566;NM_001105568;NM_022113	TSS1500;TSS1500;TSS1500;TSS1500				6:18096592-18096657
cg11024603	chr2	318799	+			468	4.84894e-05	0.0726979	-4.10185	-0.00961446	-0.00500829	-0.0142206	0.00234393		228	0.24471	-1.16639	-0.00442395	0.00305073	-0.0050188	0.00379285		468	0.000208117	-3.73904	-0.00868604	-0.00412085	-0.0132512	0.00232307		chr2:314828-315170	S_Shelf							2:308698-309471
cg25617285	chr1	211431773	-	RCOR3;RCOR3;RCOR3		468	4.88164e-05	0.0728781	4.10023	0.00997403	0.0147543	0.00519372	0.00243255		228	0.346228	-0.943942	-0.0043468	0.00472831	-0.0050188	0.00460494		468	0.000276612	3.66469	0.00923222	0.0141829	0.00428153	0.00251923		chr1:211432105-211434134	N_Shore	RCOR3;RCOR3;RCOR3	NM_001136225;NM_001136224;NM_001136223	TSS1500;TSS1500;TSS1500				1:209498376-209498477	1:211431659-211432903	Promoter_Associated
cg02020077	chr1	94147070	-	BCAR3		468	4.92994e-05	0.0730474	4.09786	0.00338873	0.00501381	0.00176365	0.000826952		228	0.503176	0.670596	0.000967937	0.00381247	-0.0050188	0.0014434		468	9.54156e-05	3.93677	0.00320402	0.0048034	0.00160464	0.000813869		chr1:94146321-94147504	Island	BCAR3	NM_003567	5'UTR				1:93918910-93920247
cg27193735	chr7	90562815	+	CDK14		468	4.95366e-05	0.0730474	-4.09672	-0.0177821	-0.00925224	-0.0263119	0.00434056		228	0.576644	-0.559121	-0.00433282	0.0109391	-0.0050188	0.00774935		468	0.000532662	-3.4885	-0.0166635	-0.00727655	-0.0260505	0.0047767			OpenSea	CDK14	NM_012395	Body			TRUE
cg15975802	chr12	7055458	-	PTPN6		468	4.95577e-05	0.0730474	4.09662	0.0172871	0.0255797	0.00899447	0.00421984		228	0.398629	0.845707	0.00525862	0.0175127	-0.0050188	0.00621801		468	0.000771451	3.38557	0.0160011	0.025289	0.00671325	0.00472627		chr12:7053149-7053927	S_Shore	PTPN6	NM_080548	TSS1500					12:7055221-7055846	Promoter_Associated	TRUE
cg04526365	chr6	34858220	+	ANKS1A		468	4.97591e-05	0.0730474	4.09563	0.00733653	0.0108567	0.00381636	0.00179131		228	0.917647	-0.103516	-0.000290723	0.00524399	-0.0050188	0.00280847		468	0.00014279	3.83562	0.00755748	0.0114295	0.00368545	0.00197034		chr6:34856826-34857664	S_Shore	ANKS1A	NM_015245	Body		RDMR
cg22783327	chr19	35633258	+	FXYD1;FXYD7;FXYD1		468	5.01994e-05	0.073288	4.09353	0.0240496	0.0355948	0.0125043	0.00587502		228	0.202219	1.27905	0.010733	0.0272701	-0.0050188	0.00839138		468	4.60422e-06	4.63764	0.0295816	0.0421165	0.0170467	0.00637858		chr19:35633409-35633697	N_Shore	FXYD1;FXYD7;FXYD1	NM_005031;NM_022006;NM_021902	Body;TSS1500;Body					19:35631952-35634147	Unclassified
cg19468528	chr17	73642404	+	LOC100130933;RECQL5		468	5.04954e-05	0.073288	4.09211	0.0198805	0.0294276	0.0103333	0.00485824		228	0.285187	1.07133	0.00793841	0.0225413	-0.0050188	0.00740987		468	6.12297e-05	4.04566	0.0250305	0.0371889	0.0128721	0.006187			OpenSea	LOC100130933;RECQL5	NM_001162997;NM_004259	TSS1500;Body							TRUE
cg21888989	chr15	63569245	+	APH1B;APH1B		468	5.0547e-05	0.073288	4.09185	0.00636087	0.00941573	0.00330602	0.00155452		228	0.898516	0.127683	0.000372198	0.00611689	-0.0050188	0.00291502		468	3.21281e-05	4.19968	0.00675055	0.00990933	0.00359177	0.0016074		chr15:63569296-63570100	N_Shore	APH1B;APH1B	NM_031301;NM_001145646	TSS1500;TSS1500							TRUE
cg04342594	chr3	138662870	-			468	5.16843e-05	0.0741918	4.08652	0.0236336	0.0349986	0.0122685	0.0057833		228	0.640918	0.467058	0.00383585	0.0200211	-0.0050188	0.0082128		468	9.13012e-05	3.94772	0.0237944	0.0356391	0.0119496	0.00602738		chr3:138663718-138666346	N_Shore					CDMR		3:140145518-140145631	3:138662785-138662920	Unclassified_Cell_type_specific
cg02911509	chr22	44568770	+	PARVG;PARVG		468	5.17767e-05	0.0741918	4.08609	0.0226613	0.0335599	0.0117627	0.00554596		228	0.947217	0.0662774	0.000570535	0.0175351	-0.0050188	0.00860828		468	0.000479191	3.51744	0.0222164	0.0346285	0.00980433	0.00631608			OpenSea	PARVG;PARVG	NR_024427;NM_001137605	TSS200;TSS200			TRUE
cg25962210	chr11	27721222	-	BDNF;BDNF;BDNF;BDNF;BDNF;BDNF;BDNF;BDNF;BDNF;BDNF;BDNF;BDNF;BDNF;BDNF;BDNF;BDNF		468	5.19802e-05	0.0741918	4.08514	0.0106675	0.0157991	0.00553595	0.0026113		228	0.306611	-1.02473	-0.00429958	0.00396929	-0.0050188	0.00419584		468	0.000429314	3.5473	0.00967376	0.0150329	0.00431462	0.00272708		chr11:27721661-27722639	N_Shore	BDNF;BDNF;BDNF;BDNF;BDNF;BDNF;BDNF;BDNF;BDNF;BDNF;BDNF;BDNF;BDNF;BDNF;BDNF;BDNF	NM_170731;NM_170732;NM_001143806;NM_001143812;NM_001143813;NM_001143809;NM_001143808;NM_170734;NM_001143815;NM_001143805;NM_170733;NM_001143807;NM_001143814;NM_001143810;NM_001709;NM_001143811	Body;5'UTR;5'UTR;5'UTR;5'UTR;Body;5'UTR;TSS200;TSS200;5'UTR;5'UTR;5'UTR;5'UTR;5'UTR;5'UTR;5'UTR				11:27677017-27679197
cg02398682	chr1	32802228	+	MARCKSL1		468	5.20127e-05	0.0741918	4.08499	0.0122749	0.0181799	0.00636989	0.00300488		228	0.947407	-0.066038	-0.000303358	0.00874956	-0.0050188	0.00459368		468	6.31514e-06	4.56881	0.0163499	0.0233824	0.00931743	0.0035786		chr1:32800859-32802229	Island	MARCKSL1	NM_023009	TSS1500				1:32573429-32574879
cg12654519	chr4	148715234	+	ARHGAP10		468	5.24384e-05	0.0744974	-4.08303	-0.0187192	-0.00970976	-0.0277287	0.00458464		228	0.278606	1.08612	0.00767061	0.0215887	-0.0050188	0.00706238		468	0.000267931	-3.67309	-0.0164103	-0.00763056	-0.0251901	0.00446772			OpenSea	ARHGAP10	NM_024605	Body			TRUE
cg09558463	chr3	61733683	+	PTPRG		468	5.268e-05	0.0745401	-4.08193	-0.0144757	-0.00750675	-0.0214447	0.0035463		228	0.62587	0.488229	0.00236293	0.0119009	-0.0050188	0.0048398		468	0.00102028	-3.30613	-0.0118331	-0.00479954	-0.0188666	0.00357913			OpenSea	PTPRG	NM_002841	Body			TRUE
cg03506944	chr4	154074021	+	TRIM2		468	5.34607e-05	0.075095	4.07837	0.00436522	0.00646858	0.00226186	0.00107034		228	0.808792	0.242273	0.000428153	0.00391087	-0.0050188	0.00176723		468	0.000595125	3.45794	0.00388167	0.00608763	0.00167571	0.00112254		chr4:154074383-154075045	N_Shore	TRIM2	NM_001130067	TSS1500			TRUE	4:154293471-154294478	4:154073996-154075645	Promoter_Associated
cg05413957	chr7	6547591	+	GRID2IP		468	5.35245e-05	0.075095	-4.07809	-0.0102767	-0.00532458	-0.0152288	0.00251997		228	0.337238	-0.961723	-0.00423835	0.00444675	-0.0050188	0.00440704		468	0.000111478	-3.898	-0.00969117	-0.00480542	-0.0145769	0.00248619		chr7:6548538-6548781	N_Shore	GRID2IP	NM_001145118	Body
cg15050111	chr1	24645850	-	GRHL3		468	5.37116e-05	0.075095	4.07724	0.00740468	0.0109736	0.00383578	0.0018161		228	0.844294	-0.196635	-0.000658236	0.00593877	-0.0050188	0.0033475		468	0.00123623	3.25066	0.00634454	0.0101801	0.00250901	0.00195177		chr1:24648202-24648985	N_Shelf	GRHL3	NM_198173	TSS200	low-CpG:24518433-24518555		TRUE
cg09153897	chr20	865780	+	ANGPT4		468	5.43416e-05	0.0754049	4.07444	0.0120566	0.0178716	0.00624157	0.00295908		228	0.892517	-0.135275	-0.000650308	0.00882361	-0.0050188	0.00480731		468	7.15424e-05	4.00774	0.012477	0.0185949	0.006359	0.00311322		chr20:865828-866064	N_Shore	ANGPT4	NM_015985	Body		DMR	TRUE	20:813710-814031	20:865650-865948	Unclassified_Cell_type_specific	TRUE
cg10268889	chr4	24474079	+			468	5.48168e-05	0.0754049	4.07232	0.00648244	0.00961061	0.00335427	0.00159183		228	0.830282	-0.214593	-0.000476656	0.00390072	-0.0050188	0.00222121		468	4.63825e-05	4.11257	0.00642468	0.00949465	0.0033547	0.00156221		chr4:24471700-24474929	Island								4:24473798-24475331	Unclassified
cg13711950	chr20	43729527	+	KCNS1		468	5.53662e-05	0.0754049	4.06993	0.00849098	0.0125908	0.00439115	0.00208627		228	0.374206	0.890422	0.00374172	0.0120231	-0.0050188	0.00420219		468	9.04878e-05	3.94993	0.00857811	0.0128459	0.00431036	0.00217171		chr20:43729515-43729791	Island	KCNS1	NM_002251	5'UTR					20:43729049-43729685	Unclassified_Cell_type_specific	TRUE
cg08632810	chr8	141609470	+	EIF2C2;EIF2C2		468	5.59554e-05	0.0754049	4.06738	0.0345686	0.0512704	0.0178669	0.008499		228	0.474291	-0.716738	-0.00827305	0.0144744	-0.0050188	0.0115426		468	0.000145075	3.8316	0.0403018	0.0609719	0.0196318	0.0105183			OpenSea	EIF2C2;EIF2C2	NM_012154;NM_001164623	Body;Body				8:141678513-141678655
cg14117297	chr19	4301870	+	TMIGD2;TMIGD2		468	5.59637e-05	0.0754049	4.06734	0.0142139	0.0210814	0.00734642	0.00349464		228	0.442292	0.769711	0.00387189	0.0137853	-0.0050188	0.00503032		468	5.77683e-05	4.05976	0.0166439	0.0247005	0.00858729	0.00409973		chr19:4304542-4305122	N_Shelf	TMIGD2;TMIGD2	NM_144615;NM_001169126	Body;Body					19:4301752-4302532	Unclassified_Cell_type_specific
cg23431851	chr1	46668822	-	C1orf190;POMGNT1		468	5.60293e-05	0.0754049	4.06706	0.00942599	0.0139805	0.00487149	0.00231764		228	0.705901	0.377853	0.00165629	0.0102948	-0.0050188	0.00438341		468	0.000179587	3.77708	0.00909648	0.0138292	0.00436373	0.00240833		chr1:46668821-46669258	Island	C1orf190;POMGNT1	NM_001013615;NR_024332	TSS200;Body					1:46668358-46669409	Unclassified
cg12509499	chr17	2095179	+	SMG6;SMG6		468	5.61692e-05	0.0754049	4.06646	0.0250565	0.0371652	0.0129478	0.00616176		228	0.295016	1.04967	0.0102508	0.0294964	-0.0050188	0.00976573		468	0.00104279	3.29987	0.0391779	0.0625093	0.0158464	0.0118726			OpenSea	SMG6;SMG6	NM_017575;NM_001170957	Body;Body			TRUE
cg10576245	chr1	233249267	-	PCNXL2		468	5.64632e-05	0.0754049	4.06519	0.0238371	0.0353601	0.0123141	0.0058637		228	0.208577	1.26116	0.0109492	0.0280587	-0.0050188	0.00868181		468	0.00135379	3.22414	0.0252144	0.040583	0.00984591	0.00782051			OpenSea	PCNXL2	NM_014801	Body			TRUE				TRUE
cg03215181	chr4	122873487	-	TRPC3		468	5.65301e-05	0.0754049	4.06491	0.0276485	0.0410149	0.0142821	0.00680175		228	0.748157	0.32147	0.00317532	0.0226412	-0.0050188	0.00987751		468	0.000243069	3.69863	0.0311717	0.0477339	0.0146096	0.00842792		chr4:122871412-122873182	S_Shore	TRPC3	NM_001130698	TSS1500							TRUE
cg02516189	chr9	139268092	+	CARD9;CARD9;CARD9;CARD9		468	5.65716e-05	0.0754049	4.06473	0.0175211	0.0259919	0.00905032	0.00431052		228	0.845479	-0.195118	-0.00132391	0.0120478	-0.0050188	0.00678517		468	9.11379e-05	3.94816	0.0227842	0.0341248	0.0114436	0.00577083		chr9:139265191-139265890	S_Shelf	CARD9;CARD9;CARD9;CARD9	NM_052813;NM_052813;NM_052814;NM_052814	1stExon;5'UTR;1stExon;5'UTR	low-CpG:138387867-138387971				9:139267114-139268284	Unclassified
cg01464052	chr1	150255137	+	C1orf51		468	5.67161e-05	0.0754049	4.06411	0.0139669	0.0207204	0.0072134	0.00343664		228	0.0734248	1.79872	0.00992475	0.0207986	-0.0050188	0.00551768		468	0.000980066	3.31766	0.0138756	0.0220946	0.00565663	0.00418235		chr1:150254365-150254637	S_Shore	C1orf51	NM_144697	TSS200				1:148520545-148522128	1:150254611-150255186	Promoter_Associated
cg15896892	chr1	244213886	+	ZNF238		468	5.67204e-05	0.0754049	4.0641	0.0224519	0.0333083	0.0115956	0.00552446		228	0.333658	0.968888	0.00766217	0.0232471	-0.0050188	0.00790821		468	0.00170214	3.15649	0.0176243	0.0285968	0.00665182	0.00558353		chr1:244211034-244212088	S_Shore	ZNF238	NM_205768	TSS1500			TRUE		1:244213872-244213913	Promoter_Associated
cg18151345	chr11	60720229	-	SLC15A3;SLC15A3		468	5.70629e-05	0.0754049	4.06264	0.00987521	0.014652	0.00509846	0.00243074		228	0.923092	0.0966491	0.000345729	0.00739533	-0.0050188	0.00357715		468	2.21034e-05	4.2869	0.0112952	0.016473	0.00611735	0.0026348		chr11:60718428-60718888	S_Shore	SLC15A3;SLC15A3	NM_016582;NR_027391	TSS1500;TSS1500					11:60719361-60720369	Unclassified	TRUE
cg25032094	chr17	73583839	-	MYO15B		468	5.70715e-05	0.0754049	4.0626	0.0239305	0.035506	0.0123549	0.00589042		228	0.303348	1.03168	0.0117148	0.0340927	-0.0050188	0.0113551		468	8.7697e-06	4.49635	0.0294994	0.0423923	0.0166065	0.00656074		chr17:73583838-73586337	Island	MYO15B	NR_003587	TSS1500	high-CpG:71095432-71096174				17:73583709-73584042	Promoter_Associated_Cell_type_specific
cg03370106	chr3	11623800	-	VGLL4;VGLL4;VGLL4;VGLL4		468	5.71436e-05	0.0754049	4.0623	0.018348	0.0272238	0.0094721	0.00451664		228	0.646011	0.459939	0.003211	0.0169694	-0.0050188	0.00698136		468	0.000389001	3.57391	0.0193043	0.0299189	0.00868959	0.00540144			OpenSea	VGLL4;VGLL4;VGLL4;VGLL4	NM_014667;NM_001128219;NM_001128220;NM_001128220	Body;Body;1stExon;5'UTR			TRUE		3:11623723-11623993	Unclassified_Cell_type_specific	TRUE
cg00880018	chr13	43149171	-	TNFSF11;TNFSF11		468	5.76757e-05	0.0758231	4.06005	0.00756221	0.0112225	0.00390195	0.00186259		228	0.524184	0.637921	0.00291383	0.0119155	-0.0050188	0.0045677		468	0.000507931	3.50152	0.00655299	0.0102307	0.00287526	0.00187147		chr13:43148277-43149282	Island	TNFSF11;TNFSF11	NM_003701;NM_033012	Body;5'UTR		DMR	TRUE	13:42047093-42047354	13:43148038-43149562	Unclassified
cg27586885	chr19	33726898	-			468	5.86084e-05	0.07647	-4.05617	-0.00795699	-0.00410197	-0.011812	0.0019617		228	0.466703	0.729112	0.00230799	0.00854629	-0.0050188	0.00316548		468	2.67657e-05	-4.24245	-0.00864302	-0.00463947	-0.0126466	0.00203727		chr19:33726654-33726946	Island							19:38418561-38418813	19:33725529-33727226	Unclassified
cg08910558	chr15	75471194	-			468	5.86542e-05	0.07647	4.05598	0.00876689	0.0130145	0.00451929	0.00216147		228	0.389617	0.862005	0.00345933	0.0113681	-0.0050188	0.00401312		468	0.000674967	3.42299	0.00826332	0.0130073	0.00351931	0.00241406		chr15:75470911-75471212	Island							15:73257701-73258272	15:75471194-75471463	Unclassified_Cell_type_specific
cg12649343	chr22	47023005	-	GRAMD4		468	5.91579e-05	0.07647	-4.05391	-0.0126667	-0.0065265	-0.0188069	0.00312456		228	0.991158	-0.0110942	-4.97898e-05	0.00879468	-0.0050188	0.00448791		468	0.000378315	-3.5814	-0.0118171	-0.00533292	-0.0183013	0.00329958		chr22:47022752-47023210	Island	GRAMD4	NM_015124	Body			TRUE	22:45400763-45401856			TRUE
cg12120947	chr6	32166652	-	NOTCH4		468	5.92439e-05	0.07647	-4.05355	-0.00770692	-0.00397064	-0.0114432	0.00190127		228	0.85853	0.178453	0.000610687	0.00735474	-0.0050188	0.00342211		468	9.28539e-05	-3.94353	-0.00733392	-0.00367925	-0.0109886	0.00185974		chr6:32163292-32164383	S_Shelf	NOTCH4	NM_004557	Body
cg17616283	chr11	65635258	+	EFEMP2		468	5.9253e-05	0.07647	4.05352	0.00870408	0.0129238	0.00448435	0.00214729		228	0.424178	-0.800674	-0.002825	0.00412828	-0.0050188	0.00352828		468	1.92041e-05	4.31931	0.0122661	0.0178467	0.00668536	0.00283982			OpenSea	EFEMP2	NM_016938	Body				11:65391765-65392115			TRUE
cg00038446	chr1	172635668	+	FASLG		468	6.05948e-05	0.0779163	-4.0481	-0.0147855	-0.00760792	-0.0219632	0.00365246		228	0.882598	0.147847	0.00080515	0.0115374	-0.0050188	0.00544582		468	0.00095706	-3.32445	-0.0153097	-0.00625978	-0.0243596	0.00460518			OpenSea	FASLG	NM_000639	3'UTR
cg02534363	chr3	47050950	-	NBEAL2		468	6.11984e-05	0.0784047	4.04569	0.0304679	0.0452673	0.0156685	0.00753094		228	0.0295515	2.19023	0.029021	0.0551337	-0.0050188	0.0132502		468	3.68098e-05	4.1676	0.0338047	0.0497447	0.0178647	0.00811131		chr3:47050486-47051609	Island	NBEAL2	NM_015175	3'UTR			TRUE	3:47025526-47026835	3:47050672-47051702	Gene_Associated
cg08562099	chr17	55389809	-	MSI2;MSI2		468	6.15291e-05	0.0784047	4.04439	0.0220443	0.0327556	0.0113331	0.0054506		228	0.444356	0.766229	0.00623656	0.0222769	-0.0050188	0.0081393		468	0.000226804	3.7167	0.02989	0.045694	0.0140861	0.00804208			OpenSea	MSI2;MSI2	NM_138962;NM_170721	Body;Body			TRUE
cg18368411	chr1	31845959	+	FABP3		468	6.16422e-05	0.0784047	4.04393	0.0077149	0.0114639	0.00396585	0.00190777		228	0.833774	-0.210111	-0.000692518	0.00580292	-0.0050188	0.00329596		468	0.000244351	3.69725	0.00758554	0.0116174	0.00355368	0.00205167			OpenSea	FABP3	NM_004102	TSS200				1:31618439-31619323	1:31845949-31846952	Unclassified	TRUE
cg15848890	chr4	3651471	-			468	6.1919e-05	0.0784735	-4.04285	-0.0123826	-0.00636368	-0.0184015	0.00306284		228	0.746192	0.324068	0.00126838	0.00898167	-0.0050188	0.00391392		468	0.000160893	-3.80525	-0.011302	-0.00546526	-0.0171387	0.00297011			OpenSea							4:3620899-3621305
cg12487088	chr3	9958686	+	IL17RC;IL17RC;IL17RC		468	6.21706e-05	0.0785099	4.04187	0.0204932	0.0304569	0.0105295	0.00507023		228	0.868665	0.165546	0.00114564	0.0147839	-0.0050188	0.00692038		468	0.000184358	3.77034	0.0251916	0.0383218	0.0120614	0.00668151		chr3:9956822-9957664	S_Shore	IL17RC;IL17RC;IL17RC	NM_032732;NM_153461;NM_153460	TSS200;TSS200;TSS200					3:9958471-9958846	Unclassified_Cell_type_specific
cg20742981	chr22	31644190	-	LIMK2;LIMK2;LIMK2		468	6.24093e-05	0.0785298	4.04094	0.0142448	0.0211721	0.0073174	0.00352511		228	0.486158	0.697601	0.00400779	0.0153298	-0.0050188	0.0057451		468	0.00050776	3.50162	0.0152783	0.0238527	0.00670391	0.00436321			OpenSea	LIMK2;LIMK2;LIMK2	NM_016733;NM_001031801;NM_005569	TSS200;TSS200;Body			TRUE		22:31643888-31644592	Unclassified_Cell_type_specific	TRUE
cg00352150	chr15	75939505	-			468	6.29838e-05	0.0787866	4.0387	0.00697783	0.0103731	0.00358257	0.00172774		228	0.619913	0.496671	0.00138592	0.00688507	-0.0050188	0.00279043		468	0.00012378	3.87172	0.00686876	0.0103551	0.00338241	0.00177408		chr15:75939504-75940831	Island							15:73726518-73727886	15:75938895-75940958	Promoter_Associated
cg24713204	chr19	57019373	+	ZNF471		468	6.30606e-05	0.0787866	4.03842	0.0312423	0.0464452	0.0160394	0.00773628		228	0.771884	0.290266	0.00335618	0.0261426	-0.0050188	0.0115624		468	0.00202572	3.10426	0.0274904	0.0448932	0.0100876	0.0088557		chr19:57018743-57019506	Island	ZNF471	NM_020813	5'UTR		DMR		19:61710492-61711735	19:57018567-57019789	Unclassified_Cell_type_specific	TRUE
cg11930926	chr4	174429326	+			468	6.39128e-05	0.0795692	4.03515	0.0272564	0.0405305	0.0139824	0.00675474		228	0.232849	1.19632	0.0120589	0.0319239	-0.0050188	0.01008		468	0.000329881	3.61804	0.0273323	0.042178	0.0124866	0.00755447		chr4:174430386-174430861	N_Shore				low-CpG:174665805-174666239	RDMR	TRUE	4:174665774-174665902
cg18408209	chr2	193509	-			468	6.48585e-05	0.0804622	-4.03158	-0.0210441	-0.0107864	-0.0313017	0.00521981		228	0.64228	-0.465151	-0.00328126	0.0106206	-0.0050188	0.00705417		468	0.00306148	-2.97737	-0.0177587	-0.0060374	-0.0294801	0.00596458		chr2:197437-198535	N_Shelf							2:183240-183564
cg17526229	chr11	20177746	-			468	6.51036e-05	0.0804829	4.03066	0.0268167	0.0398912	0.0137423	0.00665318		228	0.729086	0.34678	0.00314936	0.021047	-0.0050188	0.00908173		468	0.000760099	3.38974	0.0256319	0.0404917	0.0107721	0.00756162		chr11:20177608-20178824	Island							11:20134226-20135566	11:20177453-20179362	Unclassified_Cell_type_specific
cg03237648	chr10	7454759	-	SFMBT2		468	6.6747e-05	0.0816886	4.02459	0.0212584	0.0316386	0.0108783	0.00528213		228	0.761229	0.304243	0.00246336	0.0184197	-0.0050188	0.00809668		468	0.00172564	3.1524	0.0184265	0.0299134	0.00693971	0.00584525		chr10:7449376-7455339	Island	SFMBT2	NM_001029880	TSS1500		DMR		10:7493104-7495345
cg25353896	chr22	44568753	+	PARVG;PARVG		468	6.6763e-05	0.0816886	4.02453	0.0257573	0.0383344	0.0131802	0.00640008		228	0.861193	0.17506	0.00143744	0.0176194	-0.0050188	0.00821113		468	0.000190536	3.76185	0.028405	0.0432434	0.0135665	0.00755079			OpenSea	PARVG;PARVG	NR_024427;NM_001137605	TSS200;TSS200			TRUE
cg14480530	chr8	142183507	+	DENND3		468	6.68625e-05	0.0816886	4.02417	0.0271215	0.0403658	0.0138771	0.00673964		228	0.810744	0.239753	0.00241977	0.0223099	-0.0050188	0.0100928		468	4.57798e-05	4.11571	0.0350158	0.051735	0.0182966	0.00850784		chr8:142183432-142183767	Island	DENND3	NM_014957	Body			TRUE	8:142252639-142252944	8:142183268-142183686	Unclassified	TRUE
cg18567882	chr11	126819131	+	KIRREL3;KIRREL3		468	6.70063e-05	0.0816886	-4.02364	-0.0081052	-0.00414663	-0.0120638	0.0020144		228	0.254019	1.14361	0.00419538	0.0114251	-0.0050188	0.00366853		468	0.00014834	-3.82593	-0.00769101	-0.0037406	-0.0116414	0.00201023			OpenSea	KIRREL3;KIRREL3	NM_001161707;NM_032531	Body;Body			TRUE
cg10242724	chr10	49813155	-	ARHGAP22		468	6.73876e-05	0.0818701	4.02226	0.0120938	0.0180024	0.00618515	0.00300671		228	0.107016	1.61832	0.00723771	0.0160515	-0.0050188	0.00447235		468	0.00090234	3.34123	0.0103813	0.0164872	0.00427552	0.00310704		chr10:49812852-49813352	Island	ARHGAP22	NM_021226	TSS200	high-CpG:49483108-49483185		TRUE	10:49483084-49483328			TRUE
cg12733607	chr10	21813501	-	C10orf140		468	6.80782e-05	0.0820622	4.01978	0.0316342	0.0470992	0.0161692	0.00786964		228	0.78292	0.275851	0.00330911	0.02695	-0.0050188	0.011996		468	0.000307403	3.63679	0.0311635	0.0480028	0.0143242	0.00856895		chr10:21814786-21815716	N_Shore	C10orf140	NM_207371	5'UTR				10:21853507-21853559
cg24752267	chr20	20352002	+			468	6.87367e-05	0.0820622	4.01743	0.0153379	0.0228405	0.00783527	0.00381783		228	0.339572	0.957076	0.00603933	0.018475	-0.0050188	0.00631019		468	0.00116624	3.26758	0.0141259	0.0226213	0.00563043	0.00432303		chr20:20344400-20350605	S_Shore					RDMR
cg10989634	chr1	111813745	+			468	6.92045e-05	0.0820622	4.01577	0.0182891	0.027239	0.00933923	0.00455433		228	0.718945	-0.360328	-0.00242119	0.010821	-0.0050188	0.00671941		468	0.000236256	3.70605	0.0174732	0.0267384	0.00820792	0.00471476		chr1:111813411-111813853	Island						TRUE	1:111614768-111615429
cg17161088	chr2	149836984	-	KIF5C		468	6.92548e-05	0.0820622	-4.01558	-0.00588549	-0.00300525	-0.00876573	0.00146567		228	0.42775	0.794507	0.00206122	0.00717391	-0.0050188	0.00259433		468	0.000133599	-3.85246	-0.00552402	-0.0027062	-0.00834185	0.00143389			OpenSea	KIF5C	NM_004522	Body			TRUE
cg04002618	chr6	143999105	-	PHACTR2;PHACTR2;PHACTR2;PHACTR2;PHACTR2;PHACTR2		468	6.94397e-05	0.0820622	4.01494	0.0156786	0.0233526	0.00800457	0.00390505		228	0.382713	0.874647	0.00521456	0.0169639	-0.0050188	0.00596189		468	0.00222224	3.07618	0.012769	0.0209262	0.00461177	0.00415092		chr6:143999154-143999667	N_Shore	PHACTR2;PHACTR2;PHACTR2;PHACTR2;PHACTR2;PHACTR2	NM_001100165;NM_001100166;NM_001100164;NM_001100165;NM_014721;NM_001100164	1stExon;Body;5'UTR;5'UTR;Body;1stExon	high-CpG:144040751-144040917			6:144040692-144041229	6:143998630-143999875	Promoter_Associated	TRUE
cg27027631	chr7	115051363	-			468	7.00809e-05	0.0820622	4.0127	0.019954	0.0297261	0.0101819	0.00497271		228	0.901848	-0.123469	-0.000770065	0.0115213	-0.0050188	0.00623693		468	0.000128453	3.86239	0.0227069	0.03426	0.0111538	0.00587897			OpenSea						TRUE
cg06653141	chr5	36745541	+			468	7.01001e-05	0.0820622	4.01262	0.00687367	0.01024	0.00350735	0.00171301		228	0.973941	0.0327031	9.7353e-05	0.00596394	-0.0050188	0.00297687		468	0.00142344	3.20941	0.0057155	0.00921517	0.00221584	0.00178086		chr5:36745331-36745582	Island								5:36744360-36745688	Promoter_Associated
cg12831102	chr11	119205214	+	RNF26		468	7.02424e-05	0.0820622	4.01212	0.00331143	0.00493338	0.00168949	0.000825358		228	0.678346	0.41527	0.000545499	0.00313424	-0.0050188	0.0013136		468	0.000189143	3.76373	0.00303589	0.00462101	0.00145076	0.000806616		chr11:119205023-119205568	Island	RNF26	NM_032015	TSS200	high-CpG:118710424-118710458			11:118710149-118710753	11:119204695-119205664	Promoter_Associated
cg09213124	chr17	38599508	-	IGFBP4		468	7.02508e-05	0.0820622	4.01211	0.0122812	0.0182966	0.00626582	0.00306103		228	0.819187	-0.228863	-0.0011026	0.00839185	-0.0050188	0.00481773		468	0.000221428	3.72294	0.0122645	0.0187383	0.00579068	0.0032943		chr17:38599270-38599524	Island	IGFBP4	NM_001552	TSS200				17:35852804-35853764	17:38598963-38601020	Promoter_Associated
cg21913528	chr1	185283071	-	IVNS1ABP		468	7.0323e-05	0.0820622	-4.01186	-0.0156756	-0.00799714	-0.023354	0.00390731		228	0.427313	0.795261	0.0046649	0.016225	-0.0050188	0.00586588		468	0.000273918	-3.66727	-0.0171293	-0.00795032	-0.0263082	0.00467085		chr1:185285329-185286735	N_Shelf	IVNS1ABP	NM_006469	5'UTR
cg26268145	chr11	72301724	+	PDE2A;PDE2A;PDE2A;PDE2A		468	7.03428e-05	0.0820622	4.01179	0.0220468	0.0328462	0.0112473	0.0054955		228	0.504906	-0.66788	-0.0055912	0.0109069	-0.0050188	0.00837156		468	0.000150862	3.82166	0.0232415	0.0351927	0.0112904	0.00608153		chr11:72301302-72301746	Island	PDE2A;PDE2A;PDE2A;PDE2A	NM_001143839;NR_026572;NM_001146209;NM_002599	Body;Body;Body;Body				11:71978419-71979394	11:72300496-72302036	Unclassified	TRUE
cg15722438	chr19	8552601	-	HNRNPM;HNRNPM		468	7.03434e-05	0.0820622	4.01178	0.0148678	0.0221507	0.00758491	0.00370603		228	0.356889	0.923237	0.00546469	0.0171296	-0.0050188	0.00591906		468	0.000706838	3.41011	0.0163703	0.0258041	0.00693652	0.00480052		chr19:8550539-8551215	S_Shore	HNRNPM;HNRNPM	NM_005968;NM_031203	Body;Body					19:8552057-8552866	Promoter_Associated_Cell_type_specific
cg02368096	chr7	98248993	-	NPTX2		468	7.0745e-05	0.0820622	4.01039	0.030365	0.0452442	0.0154857	0.00757157		228	0.333358	-0.96949	-0.0105018	0.0108457	-0.0050188	0.0108323		468	0.000125188	3.86888	0.0295914	0.044622	0.0145608	0.00764856		chr7:98245805-98247759	S_Shore	NPTX2	NM_002523	Body		DMR		7:98086929-98087076			TRUE
cg15227982	chr10	104535854	-	C10orf26;C10orf26		468	7.09857e-05	0.0820622	4.00956	0.0237822	0.0354382	0.0121262	0.00593137		228	0.720026	-0.358881	-0.00284427	0.0127745	-0.0050188	0.00792538		468	0.000274506	3.66671	0.0277331	0.0425965	0.0128697	0.00756349			OpenSea	C10orf26;C10orf26	NM_017787;NM_001083913	TSS200;Body			TRUE
cg09068528	chr2	211090171	+	ACADL;ACADL		468	7.11224e-05	0.0820622	4.00909	0.00882288	0.0131476	0.00449815	0.00220072		228	0.723809	0.353822	0.00120906	0.00794328	-0.0050188	0.00341713		468	0.00292006	2.99212	0.00785223	0.0130094	0.00269506	0.00262431		chr2:211089413-211090176	Island	ACADL;ACADL	NM_001608;NM_001608	5'UTR;1stExon		DMR		2:210797659-210798527			TRUE
cg20765522	chr6	32154715	+	PBX2		468	7.12723e-05	0.0820622	4.00858	0.0199358	0.029709	0.0101626	0.00497329		228	0.0343554	2.12903	0.0160449	0.0308968	-0.0050188	0.00753623		468	3.04818e-05	4.21205	0.0230201	0.0337603	0.01228	0.00546529			OpenSea	PBX2	NM_002586	Body
cg17810176	chr19	36035831	+	GAPDHS;TMEM147		468	7.15306e-05	0.0820622	4.00769	0.0248504	0.0370357	0.0126652	0.00620068		228	0.311714	-1.01395	-0.00983741	0.00928279	-0.0050188	0.00970208		468	0.000555784	3.47682	0.026701	0.0417928	0.0116091	0.00767972		chr19:36036002-36036607	N_Shore	GAPDHS;TMEM147	NM_014364;NM_032635	Body;TSS1500		DMR		19:40727671-40728829
cg11857363	chr1	201604628	+			468	7.21682e-05	0.0820622	-4.00552	-0.0119396	-0.00608193	-0.0177973	0.00298078		228	0.618529	0.498638	0.00209544	0.0103771	-0.0050188	0.00420232		468	0.00188896	-3.12532	-0.0117225	-0.00435158	-0.0190935	0.00375083			OpenSea						TRUE
cg16399365	chr1	244213577	-	ZNF238		468	7.26829e-05	0.0820622	4.00378	0.0244178	0.0364026	0.012433	0.00609868		228	0.359329	0.918553	0.00911434	0.0286689	-0.0050188	0.0099225		468	0.00135257	3.2244	0.0220902	0.0355533	0.00862702	0.00685093		chr1:244213397-244213619	Island	ZNF238	NM_205768	TSS1500			TRUE
cg12039595	chr1	244480459	+			468	7.27228e-05	0.0820622	4.00365	0.0196876	0.0293511	0.0100242	0.00491743		228	0.486409	0.697199	0.0052611	0.0201324	-0.0050188	0.00754606		468	0.000437119	3.54242	0.0277954	0.0432148	0.0123759	0.00784644			OpenSea						TRUE
cg03141709	chr17	48637722	-	CACNA1G;CACNA1G;CACNA1G;CACNA1G;CACNA1G;CACNA1G;CACNA1G;CACNA1G;CACNA1G;CACNA1G;CACNA1G;CACNA1G;CACNA1G;CACNA1G;CACNA1G		468	7.30428e-05	0.0820622	4.00256	0.00689292	0.0102771	0.00350869	0.00172213		228	0.74192	-0.329724	-0.00111706	0.00555951	-0.0050188	0.00338788		468	0.000432292	3.54542	0.00616664	0.00958469	0.00274859	0.00173933		chr17:48636103-48639279	Island	CACNA1G;CACNA1G;CACNA1G;CACNA1G;CACNA1G;CACNA1G;CACNA1G;CACNA1G;CACNA1G;CACNA1G;CACNA1G;CACNA1G;CACNA1G;CACNA1G;CACNA1G	NM_198384;NM_198397;NM_198396;NM_198379;NM_198383;NM_198380;NM_198387;NM_198378;NM_198377;NM_198386;NM_198376;NM_198385;NM_018896;NM_198388;NM_198382	TSS1500;TSS1500;TSS1500;TSS1500;TSS1500;TSS1500;TSS1500;TSS1500;TSS1500;TSS1500;TSS1500;TSS1500;TSS1500;TSS1500;TSS1500				17:45991131-45994749
cg10852154	chr6	42421757	-			468	7.31146e-05	0.0820622	4.00233	0.0274581	0.04094	0.0139762	0.00686053		228	0.67024	0.426387	0.00398928	0.0224275	-0.0050188	0.00935602		468	0.000547487	3.48096	0.0304099	0.0475776	0.0132421	0.00873607		chr6:42420075-42421090	S_Shore							6:42527940-42529855	6:42421502-42421771	Promoter_Associated
cg16918595	chr12	57521080	+	LRP1		468	7.3452e-05	0.0820622	4.00121	0.0101493	0.0151339	0.00516457	0.00253655		228	0.510829	-0.658612	-0.0025891	0.00515814	-0.0050188	0.00393115		468	6.18962e-05	4.04303	0.0104461	0.0155235	0.00536866	0.00258373		chr12:57521524-57522159	N_Shore	LRP1	NM_002332	TSS1500				12:55807324-55807578	12:57520504-57522687	Unclassified
cg11007406	chr2	54682859	-	SPTBN1		468	7.35504e-05	0.0820622	4.00087	0.00734056	0.0109461	0.00373503	0.00183474		228	0.422797	0.803065	0.00243538	0.0084118	-0.0050188	0.00303261		468	5.76669e-05	4.06017	0.00784147	0.0116368	0.00404614	0.00193132		chr2:54682899-54684374	N_Shore	SPTBN1	NM_003128	TSS1500		RDMR		2:54535983-54536445	2:54682487-54684848	Unclassified
cg08922075	chr1	65886896	-	LEPR;LEPR;LEPROT;LEPR		468	7.37529e-05	0.0820622	4.0002	0.0076687	0.011436	0.00390136	0.00191708		228	0.339776	0.956669	0.00295139	0.00903121	-0.0050188	0.00308507		468	0.000437165	3.54238	0.00665667	0.0103495	0.00296385	0.00187915		chr1:65885856-65886704	S_Shore	LEPR;LEPR;LEPROT;LEPR	NM_001003680;NM_001003679;NM_017526;NM_002303	5'UTR;5'UTR;Body;5'UTR				1:65659482-65659518	1:65885266-65887018	Promoter_Associated
cg20004406	chr19	56879994	+	ZNF542;ZNF542;ZNF542;ZNF542		468	7.38113e-05	0.0820622	4	0.0058023	0.00865289	0.00295171	0.00145058		228	0.478245	0.710331	0.00132114	0.00498648	-0.0050188	0.0018599		468	0.000655402	3.43118	0.00501775	0.00789159	0.00214391	0.0014624		chr19:56879417-56879995	Island	ZNF542;ZNF542;ZNF542;ZNF542	NR_003127;NR_024055;NR_024056;NR_024057	Body;Body;Body;Body		DMR
cg03254137	chr17	17661258	+	RAI1		468	7.41137e-05	0.0820622	3.99901	0.0271294	0.0404609	0.0137978	0.00678402		228	0.135202	-1.49937	-0.014351	0.0045116	-0.0050188	0.00957135		468	0.000157822	3.81016	0.0308453	0.0467543	0.0149363	0.00809553			OpenSea	RAI1	NM_030665	5'UTR				17:17601757-17601984
cg09878888	chr11	57529614	+	CTNND1;CTNND1;CTNND1;CTNND1;CTNND1;CTNND1;CTNND1;CTNND1;CTNND1;CTNND1;CTNND1;CTNND1;CTNND1		468	7.42674e-05	0.0820622	3.9985	0.0247138	0.0368599	0.0125677	0.00618076		228	0.700288	-0.385431	-0.00323524	0.0133067	-0.0050188	0.00839381		468	0.000235962	3.70638	0.029398	0.0449851	0.0138109	0.00793173			OpenSea	CTNND1;CTNND1;CTNND1;CTNND1;CTNND1;CTNND1;CTNND1;CTNND1;CTNND1;CTNND1;CTNND1;CTNND1;CTNND1	NM_001085459;NM_001085467;NM_001085462;NM_001331;NM_001085460;NM_001085463;NM_001085468;NM_001085464;NM_001085465;NM_001085469;NM_001085458;NM_001085466;NM_001085461	5'UTR;5'UTR;5'UTR;5'UTR;5'UTR;5'UTR;5'UTR;5'UTR;5'UTR;5'UTR;5'UTR;5'UTR;5'UTR	low-CpG:57285840-57286264
cg11584277	chr17	34344995	+	CCL23;CCL23;CCL23;CCL23		468	7.43003e-05	0.0820622	3.99839	0.013455	0.0200679	0.0068421	0.00336511		228	0.673722	-0.421605	-0.00234555	0.00861838	-0.0050188	0.00556338		468	0.000482917	3.51533	0.014866	0.0231765	0.00655552	0.00422891			OpenSea	CCL23;CCL23;CCL23;CCL23	NM_145898;NM_145898;NM_005064;NM_005064	1stExon;5'UTR;1stExon;5'UTR
cg11642106	chr3	27772805	-			468	7.50833e-05	0.0826679	3.99582	0.0218477	0.0325923	0.011103	0.00546763		228	0.439564	0.774326	0.00673244	0.0238671	-0.0050188	0.00869458		468	0.00472772	2.83893	0.0177639	0.0300604	0.00546744	0.00625725		chr3:27771638-27771942	S_Shore						TRUE	3:27747709-27747839
cg24015249	chr9	124498633	+	DAB2IP		468	7.55715e-05	0.0828996	3.99424	0.0228513	0.034094	0.0116086	0.00572107		228	0.930749	0.0870015	0.00070124	0.0165855	-0.0050188	0.00806009		468	0.0020552	3.09989	0.0194999	0.0318617	0.00713806	0.00629051		chr9:124498513-124498962	Island	DAB2IP	NM_032552	Body			TRUE	9:123538335-123538957	9:124498605-124498988	Unclassified_Cell_type_specific
cg11112161	chr17	33823004	+	SLFN12L		468	7.6188e-05	0.0828996	3.99224	0.0242881	0.0362437	0.0123325	0.00608382		228	0.372104	0.894353	0.00865278	0.0277194	-0.0050188	0.0096749		468	0.000425121	3.54995	0.0256658	0.0398736	0.0114579	0.00722988			OpenSea	SLFN12L	NM_001145027	Body			TRUE	17:30846691-30847168	17:33822897-33823203	Unclassified_Cell_type_specific
cg01821854	chr4	154711347	-	SFRP2		468	7.62003e-05	0.0828996	3.9922	0.0208763	0.0311526	0.0106	0.00522927		228	0.987588	-0.0155739	-0.000125206	0.0157185	-0.0050188	0.00803951		468	0.000166415	3.79662	0.0224684	0.0340983	0.0108386	0.00591801		chr4:154712073-154712706	N_Shore	SFRP2	NM_003013	TSS1500		RDMR		4:154930520-154931366	4:154711210-154711480	Unclassified_Cell_type_specific
cg08184652	chr2	162270993	+			468	7.64127e-05	0.0828996	3.99152	0.0219138	0.0327026	0.011125	0.00549009		228	0.563443	-0.578606	-0.00523176	0.0125876	-0.0050188	0.00904201		468	0.00874679	2.63311	0.0168656	0.0294528	0.00427835	0.00640519		chr2:162270888-162271413	Island							2:161979155-161979772	2:162270978-162271520	Unclassified	TRUE
cg03887163	chr1	165324100	-	LMX1A		468	7.66843e-05	0.0828996	3.99064	0.00751528	0.0112161	0.00381447	0.00188323		228	0.868785	0.165393	0.000517669	0.0066859	-0.0050188	0.00312993		468	7.41939e-05	3.99882	0.00760466	0.0113419	0.00386747	0.00190173		chr1:165324191-165326328	N_Shore	LMX1A	NM_177398	Body		RDMR		1:163590670-163592945
cg26155338	chr5	61028899	+			468	7.67572e-05	0.0828996	-3.99042	-0.0237579	-0.0120579	-0.0354578	0.00595373		228	0.0433639	2.03184	0.018013	0.0354843	-0.0050188	0.00886538		468	0.000410775	-3.55923	-0.02167	-0.00970536	-0.0336346	0.00608839			OpenSea						TRUE	5:61064456-61064714
cg01663469	chr3	119421667	-	C3orf15		468	7.72841e-05	0.0828996	3.98873	0.007679	0.0114622	0.00389576	0.00192518		228	0.164969	1.39316	0.00574411	0.0138696	-0.0050188	0.00412309		468	4.02777e-05	4.14624	0.00879468	0.012963	0.00462634	0.00212112		chr3:119421855-119422334	N_Shore	C3orf15	NM_033364	TSS1500			TRUE		3:119421458-119422164	Unclassified
cg02429459	chr19	12175639	+	ZNF844;ZNF844		468	7.78317e-05	0.0828996	3.987	0.0122896	0.018347	0.00623223	0.00308242		228	0.923228	-0.0964778	-0.000509334	0.00989472	-0.0050188	0.00527928		468	0.00413773	2.88197	0.00943475	0.0158681	0.00300138	0.00327372		chr19:12175460-12176057	Island	ZNF844;ZNF844	NM_001136501;NM_001136501	5'UTR;1stExon				19:12036461-12037000	19:12175097-12176384	Promoter_Associated
cg11429292	chr12	6888035	-			468	7.82286e-05	0.0828996	3.98575	0.0249081	0.0371888	0.0126273	0.00624927		228	0.221585	-1.22578	-0.0118745	0.00721666	-0.0050188	0.00968735		468	0.0037041	2.91732	0.0212101	0.0354976	0.00692261	0.00727042			OpenSea						TRUE	12:6758284-6758378	12:6887773-6888615	Promoter_Associated
cg19320963	chr4	26719445	-	TBC1D19		468	7.85347e-05	0.0828996	-3.98478	-0.00253601	-0.00128535	-0.00378668	0.000636425		228	0.720813	-0.357828	-0.000421022	0.00189774	-0.0050188	0.0011766		468	4.53321e-05	-4.11804	-0.00254526	-0.00133065	-0.00375987	0.000618075			OpenSea	TBC1D19	NM_018317	Body			TRUE
cg15504662	chr22	31644160	+	LIMK2;LIMK2;LIMK2		468	7.85544e-05	0.0828996	3.98473	0.0177169	0.0264544	0.0089795	0.0044462		228	0.767806	0.295608	0.00217119	0.0166459	-0.0050188	0.00734483		468	0.000833614	3.3637	0.0183985	0.0291473	0.00764964	0.00546971			OpenSea	LIMK2;LIMK2;LIMK2	NM_016733;NM_001031801;NM_005569	TSS200;TSS200;Body			TRUE		22:31643888-31644592	Unclassified_Cell_type_specific	TRUE
cg11737676	chr1	86042230	-	DDAH1		468	7.85757e-05	0.0828996	3.98467	0.0149797	0.0223673	0.00759206	0.00375933		228	0.845809	-0.194697	-0.000990147	0.00903216	-0.0050188	0.00508558		468	0.00214614	3.08677	0.012636	0.0206806	0.00459145	0.0040936		chr1:86042229-86042935	Island	DDAH1	NM_001134445	5'UTR				1:85814818-85816409			TRUE
cg02632362	chr1	236557579	-	EDARADD;EDARADD		468	7.88388e-05	0.0828996	3.98384	0.00994023	0.0148435	0.00503693	0.00249513		228	0.674298	0.420816	0.00158798	0.0090247	-0.0050188	0.00377358		468	0.000691669	3.41617	0.0094233	0.0148441	0.00400253	0.00275844		chr1:236558459-236559336	N_Shore	EDARADD;EDARADD	NM_145861;NM_080738	TSS200;TSS1500
cg23189194	chr12	58679494	-			468	7.88631e-05	0.0828996	3.98377	0.0442826	0.0661267	0.0224385	0.0111158		228	0.516137	0.650355	0.00906106	0.0365183	-0.0050188	0.0139325		468	0.000207661	3.73961	0.0405021	0.0617859	0.0192183	0.0108306			OpenSea						TRUE
cg13429423	chr22	44568775	+	PARVG;PARVG		468	7.90277e-05	0.0828996	3.98326	0.0246342	0.0367874	0.0124809	0.00618443		228	0.963426	0.0459062	0.000383326	0.0168393	-0.0050188	0.00835019		468	0.000225928	3.71771	0.0284266	0.0434528	0.0134005	0.00764628			OpenSea	PARVG;PARVG	NR_024427;NM_001137605	TSS200;TSS200			TRUE
cg19604907	chr12	50444723	+			468	7.92796e-05	0.0828996	3.98247	0.00870882	0.0130062	0.00441147	0.00218679		228	0.0748051	1.79009	0.00671512	0.0141079	-0.0050188	0.00375127		468	0.000397315	3.56822	0.00877732	0.0136113	0.00394331	0.00245986			OpenSea						TRUE	12:48730655-48730991			TRUE
cg18935231	chr17	76464784	-	DNAH17		468	7.95224e-05	0.0828996	-3.98172	-0.0136508	-0.00691358	-0.0203881	0.00342837		228	0.599366	0.52607	0.00301603	0.0143145	-0.0050188	0.00573314		468	0.000668653	-3.42561	-0.014408	-0.00614264	-0.0226734	0.00420597			OpenSea	DNAH17	NM_173628	Body				17:73976276-73976408	17:76464713-76464811	Unclassified_Cell_type_specific
cg06728497	chr17	7284351	+	TNK1		468	7.98425e-05	0.0828996	3.98073	0.011138	0.0166364	0.00563955	0.00279797		228	0.374239	0.89036	0.00465512	0.0149588	-0.0050188	0.00522836		468	0.000523759	3.49312	0.0104508	0.0163301	0.00457139	0.00299181		chr17:7284223-7284687	Island	TNK1	NM_003985	TSS200			TRUE	17:7224979-7225337	17:7284194-7284667	Unclassified_Cell_type_specific	TRUE
cg14667273	chr1	1369934	-	VWA1;VWA1		468	7.99558e-05	0.0828996	3.98038	0.0111408	0.0166411	0.0056405	0.00279892		228	0.942554	-0.0721417	-0.000319264	0.00840224	-0.0050188	0.00442552		468	0.000383663	3.57763	0.0112764	0.0174704	0.00508238	0.00315192		chr1:1370767-1371449	N_Shore	VWA1;VWA1	NM_199121;NM_022834	TSS1500;TSS1500			TRUE	1:1359426-1359814
cg27571769	chr4	185704063	-	ACSL1		468	7.99996e-05	0.0828996	3.98025	0.0212401	0.0317269	0.0107534	0.00533638		228	0.747846	-0.321882	-0.00244434	0.0125212	-0.0050188	0.00759389		468	0.000314917	3.63038	0.0236137	0.036396	0.0108314	0.00650447			OpenSea	ACSL1	NM_001995	Body			TRUE
cg13023677	chr5	137675418	+	FAM53C;FAM53C		468	8.04379e-05	0.0831094	3.97891	0.0213991	0.031968	0.0108303	0.00537815		228	0.350628	-0.935347	-0.00726646	0.00804363	-0.0050188	0.00776873		468	0.000270688	3.67039	0.0260524	0.0400011	0.0121038	0.00709799		chr5:137673380-137674328	S_Shore	FAM53C;FAM53C	NM_016605;NM_001135647	5'UTR;5'UTR					5:137675321-137675578	Promoter_Associated
cg05803296	chr7	105319615	-	ATXN7L1;ATXN7L1		468	8.12076e-05	0.0835223	3.97656	0.0190687	0.0284921	0.00964529	0.00479527		228	0.589744	-0.539994	-0.00380334	0.0100771	-0.0050188	0.00704331		468	0.000763887	3.38834	0.0191192	0.0302078	0.0080305	0.00564264			OpenSea	ATXN7L1;ATXN7L1	NM_138495;NM_020725	TSS200;Body			TRUE		7:105319494-105319729	Promoter_Associated_Cell_type_specific	TRUE
cg00024967	chr3	169377818	-	MECOM		468	8.13117e-05	0.0835223	3.97625	0.0139324	0.0208181	0.00704673	0.00350391		228	0.248941	1.15596	0.00712086	0.0192608	-0.0050188	0.00616011		468	0.000414192	3.557	0.0133949	0.0207953	0.00599454	0.00376579		chr3:169379437-169381056	N_Shore	MECOM	NM_004991	Body		RDMR		3:170860404-170860705
cg25079847	chr10	99343486	-	ANKRD2;DHDPSL;ANKRD2;DHDPSL		468	8.22792e-05	0.0842451	-3.97333	-0.0118428	-0.00598556	-0.0177001	0.00298057		228	0.541359	0.611706	0.00263247	0.0111135	-0.0050188	0.00430349		468	0.000863952	-3.35358	-0.0112274	-0.00464829	-0.0178066	0.0033479			OpenSea	ANKRD2;DHDPSL;ANKRD2;DHDPSL	NM_001129981;NM_001134670;NM_020349;NM_138413	3'UTR;TSS1500;3'UTR;TSS1500
cg01777341	chr12	51784862	-	GALNT6		468	8.26912e-05	0.0842451	3.9721	0.014271	0.0213313	0.0072106	0.0035928		228	0.767452	0.296073	0.00181969	0.013932	-0.0050188	0.00614608		468	4.34834e-05	4.12801	0.0193833	0.0286108	0.0101558	0.00469557		chr12:51785279-51785821	N_Shore	GALNT6	NM_007210	5'UTR		RDMR			12:51784541-51786068	Promoter_Associated	TRUE
cg03543314	chr4	124321007	+	SPRY1;SPRY1		468	8.27327e-05	0.0842451	3.97198	0.0136871	0.0204587	0.00691536	0.0034459		228	0.502727	0.671302	0.00384117	0.0151176	-0.0050188	0.00572197		468	0.000712099	3.40803	0.0134859	0.0212623	0.00570962	0.00395711		chr4:124318307-124319998	S_Shore	SPRY1;SPRY1	NM_199327;NM_005841	5'UTR;5'UTR				4:124540128-124540458	4:124320540-124321273	Promoter_Associated
cg15016481	chr2	238639819	-	LRRFIP1;LRRFIP1;LRRFIP1;LRRFIP1;LRRFIP1		468	8.34237e-05	0.0847039	-3.96993	-0.0103872	-0.00524548	-0.015529	0.00261648		228	0.247121	-1.16044	-0.00513789	0.00358763	-0.0050188	0.00442755		468	8.72381e-05	-3.95898	-0.0100915	-0.00508227	-0.0151007	0.00254901			OpenSea	LRRFIP1;LRRFIP1;LRRFIP1;LRRFIP1;LRRFIP1	NM_001137553;NM_004735;NM_001137550;NM_001137552;NM_001137551	Body;Body;Body;Body;Body	low-CpG:238304465-238304704		TRUE
cg03646261	chr2	45235408	-	SIX2		468	8.39701e-05	0.0848386	3.96832	0.0143704	0.0214867	0.00725406	0.00362128		228	0.178679	1.34911	0.00692945	0.0170517	-0.0050188	0.00513631		468	0.000718273	3.40562	0.01444	0.0227724	0.00610764	0.00424007		chr2:45235511-45237792	N_Shore	SIX2	NM_016932	Body
cg18096987	chr3	11623873	-	VGLL4;VGLL4;VGLL4		468	8.42814e-05	0.0848386	3.96741	0.0261371	0.0390834	0.0131908	0.00658796		228	0.969355	-0.0384607	-0.000343756	0.0172704	-0.0050188	0.00893786		468	0.000235985	3.70635	0.0288572	0.0441576	0.0135567	0.00778586			OpenSea	VGLL4;VGLL4;VGLL4	NM_014667;NM_001128220;NM_001128219	Body;TSS200;Body			TRUE		3:11623723-11623993	Unclassified_Cell_type_specific	TRUE
cg14424407	chr17	36734838	-	SRCIN1		468	8.43414e-05	0.0848386	3.96723	0.0129513	0.0193666	0.00653594	0.00326456		228	0.881271	0.14953	0.000846277	0.0119998	-0.0050188	0.00565956		468	0.00175172	3.14792	0.0109923	0.0178545	0.00413012	0.00349193		chr17:36734659-36735246	Island	SRCIN1	NM_025248	Body			TRUE	17:33988224-33988766	17:36734019-36734998	Unclassified_Cell_type_specific
cg11563844	chr13	33780307	-	STARD13;STARD13		468	8.51929e-05	0.0848386	3.96475	0.0170857	0.0255543	0.00861713	0.0043094		228	0.168635	1.38112	0.00851738	0.0206709	-0.0050188	0.00616702		468	0.000948935	3.32688	0.0163845	0.0260626	0.00670632	0.00492487			OpenSea	STARD13;STARD13	NM_052851;NM_178006	TSS200;Body
cg01444574	chr2	128617328	+			468	8.56034e-05	0.0848386	3.96357	0.0172542	0.0258089	0.00869956	0.00435321		228	0.0470997	1.99654	0.0130311	0.0258938	-0.0050188	0.00652687		468	0.000957389	3.32435	0.0160918	0.0256043	0.0065793	0.00484059		chr2:128615479-128616004	S_Shore					CDMR			2:128617256-128617653	Unclassified_Cell_type_specific
cg06207804	chr1	44398998	-	ARTN;ARTN;ARTN;ARTN;ARTN;ARTN		468	8.5745e-05	0.0848386	3.96316	0.0151619	0.02268	0.00764384	0.00382571		228	0.563636	-0.578319	-0.00300972	0.00724648	-0.0050188	0.00520426		468	8.34122e-05	3.97005	0.0164277	0.0245594	0.00829607	0.00413792		chr1:44399068-44399535	N_Shore	ARTN;ARTN;ARTN;ARTN;ARTN;ARTN	NM_057091;NM_057090;NM_057090;NM_001136215;NM_001136215;NM_057091	1stExon;1stExon;5'UTR;1stExon;5'UTR;5'UTR			TRUE		1:44398757-44399310	Unclassified_Cell_type_specific
cg17180678	chr15	89915003	+			468	8.6074e-05	0.0848386	3.96222	0.0166604	0.0249235	0.00839734	0.00420483		228	0.431106	0.788743	0.00550037	0.0192434	-0.0050188	0.00697359		468	0.00081088	3.37152	0.0146997	0.0232677	0.00613169	0.00435997		chr15:89914363-89915061	Island							15:87714723-87716217	15:89914692-89915124	Unclassified_Cell_type_specific	TRUE
cg07356342	chr1	161183820	+	NDUFS2;NDUFS2;FCER1G		468	8.60758e-05	0.0848386	3.96221	0.0174535	0.02611	0.00879707	0.004405		228	0.869055	0.16505	0.00119352	0.0154444	-0.0050188	0.00723127		468	0.00275805	3.00985	0.032049	0.0529741	0.0111239	0.0106481			OpenSea	NDUFS2;NDUFS2;FCER1G	NM_001166159;NM_004550;NM_004106	3'UTR;Body;TSS1500
cg09915500	chr11	128418949	+	ETS1		468	8.63818e-05	0.0848386	3.96133	0.0154777	0.0231559	0.00779951	0.0039072		228	0.58153	-0.551964	-0.0031329	0.00805279	-0.0050188	0.00567591		468	0.000372248	3.58574	0.0156898	0.0242886	0.00709105	0.00437562		chr11:128419198-128419513	N_Shore	ETS1	NM_001143820	Body				11:127924115-127924720	11:128418093-128419259	Unclassified	TRUE
cg21026257	chr6	143998961	-	PHACTR2;PHACTR2;PHACTR2;PHACTR2		468	8.63853e-05	0.0848386	3.96132	0.015181	0.022712	0.00764998	0.00383231		228	0.631265	0.480614	0.00291523	0.0148689	-0.0050188	0.00606563		468	0.00103111	3.3031	0.0137355	0.0219073	0.00556367	0.00415836		chr6:143999154-143999667	N_Shore	PHACTR2;PHACTR2;PHACTR2;PHACTR2	NM_001100164;NM_001100166;NM_014721;NM_001100165	TSS200;Body;Body;TSS200					6:143998630-143999875	Promoter_Associated	TRUE
cg11353035	chr17	6926414	+	BCL6B;BCL6B		468	8.65896e-05	0.0848386	3.96074	0.0134552	0.020131	0.00677931	0.00339714		228	0.848958	-0.190671	-0.00105146	0.00981621	-0.0050188	0.00551454		468	0.000786397	3.38016	0.0128643	0.0203433	0.00538527	0.00380582		chr17:6925400-6927527	Island	BCL6B;BCL6B	NM_181844;NM_181844	1stExon;5'UTR				17:6866000-6868289	17:6926230-6926607	Unclassified
cg14093474	chr1	14052489	+	PRDM2;PRDM2;PRDM2		468	8.66855e-05	0.0848386	3.96047	0.0193799	0.028996	0.00976379	0.00489334		228	0.227427	1.21037	0.00745938	0.0196048	-0.0050188	0.0061629		468	9.79422e-05	3.9303	0.0216538	0.0324808	0.0108269	0.00550947			OpenSea	PRDM2;PRDM2;PRDM2	NM_012231;NM_015866;NM_001135610	Body;Body;Body					1:14052384-14052754	Unclassified_Cell_type_specific
cg02871028	chr19	32896878	+	DPY19L3		468	8.66867e-05	0.0848386	3.96045	0.00254864	0.00381325	0.00128403	0.000643523		228	0.442687	0.769042	0.000881411	0.00314008	-0.0050188	0.00114612		468	0.000176526	3.78149	0.00240637	0.0036569	0.00115583	0.000636354		chr19:32895975-32897233	Island	DPY19L3	NM_207325	TSS200	high-CpG:37588355-37588901			19:37587816-37589073	19:32895767-32897338	Promoter_Associated
cg16194233	chr6	108440953	+			468	8.71845e-05	0.0850894	3.95905	0.0163401	0.0244508	0.0082294	0.00412728		228	0.0105381	2.5796	0.0168357	0.0296977	-0.0050188	0.00652649		468	0.00111777	3.27986	0.0138247	0.0221079	0.00554152	0.00421502		chr6:108437998-108441208	Island							6:108547203-108547901	6:108440157-108441021	Unclassified_Cell_type_specific	TRUE
cg08402433	chr7	3020155	+	CARD11		468	8.78343e-05	0.0854868	3.95721	0.0237731	0.0355787	0.0119674	0.00600753		228	0.445797	0.763804	0.00641216	0.0229565	-0.0050188	0.00839504		468	0.000159128	3.80806	0.0288306	0.0437087	0.0139525	0.00757094			OpenSea	CARD11	NM_032415	5'UTR				7:2986626-2987069
cg01366454	chr8	142317721	+			468	8.85589e-05	0.085869	3.95518	0.0103912	0.0155541	0.0052283	0.00262724		228	0.330009	0.976244	0.00435685	0.013152	-0.0050188	0.00446287		468	0.000323654	3.62311	0.010051	0.0155026	0.00459939	0.00277413		chr8:142318353-142319155	N_Shore							8:142386436-142388289	8:142317371-142318815	Promoter_Associated
cg03422749	chr4	185677549	+	ACSL1		468	8.89649e-05	0.085869	-3.95404	-0.00439813	-0.00221228	-0.00658398	0.00111231		228	0.0964932	-1.66918	-0.00285599	0.000515942	-0.0050188	0.00171102		468	2.49183e-05	-4.2591	-0.0046166	-0.00248649	-0.0067467	0.00108394			OpenSea	ACSL1	NM_001995	3'UTR			TRUE
cg08297985	chr16	85343488	-			468	8.9259e-05	0.085869	3.95324	0.0243279	0.0364212	0.0122346	0.00615392		228	0.622757	0.492637	0.00425142	0.0212587	-0.0050188	0.00862994		468	9.60867e-05	3.93505	0.0293043	0.0439389	0.0146698	0.00744701			OpenSea							16:83900693-83901152	16:85343431-85343498	Unclassified_Cell_type_specific	TRUE
cg09072560	chr1	32802218	+	MARCKSL1		468	8.92628e-05	0.085869	3.95323	0.011987	0.0179457	0.00602828	0.00303221		228	0.294927	1.04986	0.00523013	0.0150478	-0.0050188	0.00498175		468	1.73596e-05	4.34245	0.0150273	0.0218279	0.00822679	0.00346056		chr1:32800859-32802229	Island	MARCKSL1	NM_023009	TSS1500				1:32573429-32574879			TRUE
cg06082897	chr1	7767716	+	CAMTA1		468	8.97539e-05	0.085869	-3.95187	-0.0164597	-0.00827481	-0.0246447	0.00416505		228	0.337798	0.960605	0.00799755	0.024405	-0.0050188	0.00832554		468	0.000537398	-3.48607	-0.0164258	-0.00716629	-0.0256853	0.00471184		chr1:7764593-7765856	S_Shore	CAMTA1	NM_015215	Body
cg15207968	chr1	1078147	+			468	8.99036e-05	0.085869	-3.95144	-0.00499168	-0.0025092	-0.00747415	0.00126325		228	0.512328	-0.656274	-0.00121145	0.0024264	-0.0050188	0.00184595		468	0.000228477	-3.71478	-0.00456319	-0.00214921	-0.00697716	0.00122839			OpenSea							1:1067817-1068502			TRUE
cg03685886	chr16	86912525	+			468	8.99331e-05	0.085869	3.95137	0.0104771	0.0156877	0.00526651	0.00265151		228	0.879666	-0.151568	-0.000703933	0.00844883	-0.0050188	0.00464435		468	0.00200781	3.10694	0.00981016	0.0160151	0.00360518	0.0031575		chr16:86912403-86912670	Island							16:85469921-85470171
cg00807464	chr12	111618977	+	CUX2		468	9.04502e-05	0.085992	3.94994	0.00700694	0.010493	0.00352091	0.00177393		228	0.914778	0.107136	0.000399514	0.00774843	-0.0050188	0.00372903		468	0.000791493	3.37834	0.00708222	0.0112019	0.00296255	0.00209636			OpenSea	CUX2	NM_015267	Body				12:110103298-110103361
cg23006885	chr22	35937215	+	RASD2		468	9.059e-05	0.085992	3.94956	0.00511386	0.0076583	0.00256941	0.00129479		228	0.690229	-0.399065	-0.000959493	0.00377881	-0.0050188	0.00240435		468	0.000192918	3.75864	0.00471794	0.00718465	0.00225123	0.00125523		chr22:35935981-35937537	Island	RASD2	NM_014310	TSS200				22:34265935-34267442
cg06305891	chr3	195897904	-			468	9.09498e-05	0.085992	3.94859	0.0229928	0.034436	0.0115497	0.00582305		228	0.635914	0.474074	0.00379518	0.0195718	-0.0050188	0.00800546		468	0.000397632	3.568	0.0297877	0.0461939	0.0133814	0.00834855			OpenSea							3:197382197-197382367
cg00804354	chr1	249111407	-	SH3BP5L		468	9.10381e-05	0.085992	3.94835	0.0203973	0.0305493	0.0102453	0.00516603		228	0.86444	-0.170923	-0.00124128	0.0130706	-0.0050188	0.00726222		468	0.000299737	3.64349	0.0226151	0.0348128	0.0104174	0.006207			OpenSea	SH3BP5L	NM_030645	Body					1:249111313-249111430	Promoter_Associated_Cell_type_specific
cg15562212	chr13	50463192	+	LOC220429		468	9.18201e-05	0.0864987	-3.94623	-0.0201055	-0.0100934	-0.0301177	0.00509487		228	0.571216	0.567106	0.00342416	0.0153234	-0.0050188	0.00603796		468	0.000688961	-3.41727	-0.0185827	-0.00789642	-0.029269	0.00543789			OpenSea	LOC220429	NR_003268	TSS1500
cg05836788	chr1	6551105	-	PLEKHG5;PLEKHG5;PLEKHG5;PLEKHG5		468	9.23498e-05	0.0867657	3.94481	0.010307	0.0154415	0.00517247	0.0026128		228	0.138115	1.48822	0.00604893	0.014059	-0.0050188	0.00406454		468	0.00231883	3.06321	0.00866796	0.0142288	0.00310715	0.0028297		chr1:6550083-6551115	Island	PLEKHG5;PLEKHG5;PLEKHG5;PLEKHG5	NM_020631;NM_198681;NM_001042663;NM_001042664	5'UTR;Body;Body;TSS1500					1:6550913-6551215	Unclassified
cg16391608	chr1	156146608	-	SEMA4A		468	9.2806e-05	0.0868297	-3.94359	-0.0179014	-0.00898087	-0.0268219	0.00453936		228	0.186934	1.3238	0.00847455	0.0210905	-0.0050188	0.00640168		468	0.000698438	-3.41345	-0.017822	-0.0075617	-0.0280823	0.00522111			OpenSea	SEMA4A	NM_022367	Body					1:156146584-156146697	Gene_Associated_Cell_type_specific
cg17161419	chr11	124738441	+	ROBO3		468	9.31467e-05	0.0868297	3.94268	0.0285315	0.0427524	0.0143106	0.00723657		228	0.965769	0.0429636	0.000398706	0.0186873	-0.0050188	0.00928009		468	0.00027563	3.66563	0.0258632	0.0397285	0.0119978	0.00705559		chr11:124738712-124739011	N_Shore	ROBO3	NM_022370	Body				11:124243510-124244678	11:124737556-124740045	Unclassified
cg12841273	chr11	79151188	-	ODZ4		468	9.34224e-05	0.0868297	3.94194	0.00839814	0.0125848	0.00421148	0.00213046		228	0.413026	0.820124	0.00241897	0.00823165	-0.0050188	0.00294952		468	0.00281778	3.0032	0.00656556	0.0108618	0.00226936	0.00218619		chr11:79148358-79152200	Island	ODZ4	NM_001098816	5'UTR		DMR		11:78828464-78829970
cg12829360	chr16	89006335	-	CBFA2T3;CBFA2T3		468	9.34808e-05	0.0868297	3.94178	0.00519973	0.00779201	0.00260744	0.00131913		228	0.188202	1.31998	0.00276698	0.00689805	-0.0050188	0.00209622		468	0.000158581	3.80893	0.00499438	0.00757115	0.00241761	0.00131123		chr16:89006334-89008600	Island	CBFA2T3;CBFA2T3	NM_175931;NM_005187	5'UTR;Body				16:87533072-87536431
cg15743985	chr19	35819809	-	CD22		468	9.41424e-05	0.0868297	3.94004	0.0272931	0.0409059	0.0136803	0.00692712		228	0.516617	0.649611	0.00580308	0.023408	-0.0050188	0.00893317		468	0.000163739	3.80077	0.0368766	0.0559433	0.0178098	0.00970241			OpenSea	CD22	NM_001771	TSS1500					19:35819701-35820238	Unclassified
cg11685391	chr10	103594334	+	KCNIP2;KCNIP2;KCNIP2;KCNIP2;KCNIP2;KCNIP2;KCNIP2		468	9.41591e-05	0.0868297	3.94	0.0115707	0.0173417	0.00579959	0.00293672		228	0.371315	0.895832	0.00425769	0.0136241	-0.0050188	0.00475278		468	0.00040583	3.5625	0.013598	0.021099	0.00609704	0.00381699		chr10:103590286-103590609	S_Shelf	KCNIP2;KCNIP2;KCNIP2;KCNIP2;KCNIP2;KCNIP2;KCNIP2	NM_173195;NM_173191;NM_173193;NM_173194;NM_173192;NM_014591;NM_173197	Body;Body;Body;Body;Body;Body;Body					10:103594078-103594378	Unclassified_Cell_type_specific
cg07548213	chr2	162271751	-	TBR1		468	9.43556e-05	0.0868297	3.93948	0.0111566	0.0167219	0.00559132	0.002832		228	0.407008	-0.830752	-0.00323112	0.00443383	-0.0050188	0.0038894		468	0.000481572	3.51609	0.00994228	0.0154991	0.0043855	0.00282766		chr2:162273294-162273725	N_Shore	TBR1	NM_006593	TSS1500				2:161979997-161980122	2:162271634-162273003	Unclassified_Cell_type_specific
cg21408763	chr7	128472459	+	FLNC;FLNC		468	9.43895e-05	0.0868297	3.93938	0.00733583	0.0109953	0.00367638	0.00186218		228	0.693984	-0.393967	-0.00124972	0.00500171	-0.0050188	0.00317215		468	0.000138698	3.84299	0.00777799	0.0117554	0.00380063	0.00202394		chr7:128470443-128471161	S_Shore	FLNC;FLNC	NM_001127487;NM_001458	Body;Body					7:128471600-128472691	Unclassified_Cell_type_specific
cg02531516	chr1	84326624	-			468	9.54585e-05	0.0873632	3.9366	0.0154011	0.0230893	0.00771288	0.00391228		228	0.0662649	1.84574	0.0138773	0.0286943	-0.0050188	0.00751855		468	0.000198419	3.75139	0.0146281	0.022291	0.00696522	0.00389939		chr1:84326267-84326838	Island				high-CpG:84098895-84099267	DMR		1:84098856-84099426	1:84326044-84327053	Promoter_Associated_Cell_type_specific
cg14910265	chr15	45670406	+	GATM;LOC145663		468	9.55223e-05	0.0873632	3.93643	0.00842637	0.012633	0.00421976	0.00214061		228	0.6224	0.493143	0.00169633	0.00847529	-0.0050188	0.00343983		468	0.000737087	3.39837	0.00775829	0.0122446	0.00327194	0.00228295		chr15:45669970-45671029	Island	GATM;LOC145663	NM_001482;NR_033252	Body;TSS1500		DMR		15:43457304-43458294	15:45669693-45671628	Unclassified	TRUE
cg17960516	chr4	3465004	+	DOK7;DOK7		468	9.57133e-05	0.0873632	3.93592	0.00622711	0.0093362	0.00311801	0.00158212		228	0.224331	1.21849	0.00299227	0.0078318	-0.0050188	0.00245571		468	0.000300151	3.64311	0.00595765	0.00917131	0.002744	0.00163532		chr4:3464799-3465440	Island	DOK7;DOK7	NM_173660;NM_001164673	TSS200;TSS200				4:3434609-3435214	4:3464628-3465008	Unclassified_Cell_type_specific	TRUE
cg16540262	chr15	72883661	-			468	9.5973e-05	0.0873739	3.93526	0.0465311	0.0697673	0.023295	0.0118241		228	0.540678	-0.612738	-0.0121362	0.0268971	-0.0050188	0.0198065		468	0.000101639	3.92108	0.0467787	0.0702231	0.0233343	0.0119301			OpenSea						TRUE
cg05661533	chr5	1495043	-	LPCAT1		468	9.64168e-05	0.0874679	3.93412	0.0230497	0.0345634	0.0115361	0.00585893		228	0.0332274	2.14271	0.0183686	0.035263	-0.0050188	0.00857264		468	0.000525709	3.4921	0.0239812	0.0374765	0.010486	0.00686727		chr5:1494853-1495287	Island	LPCAT1	NM_024830	Body				5:1547887-1548318	5:1494867-1495821	Unclassified
cg05877109	chr14	23775794	+	BCL2L2		468	9.65728e-05	0.0874679	3.93371	0.0166547	0.0249748	0.0083346	0.00423383		228	0.362526	0.912446	0.00646205	0.020419	-0.0050188	0.00708212		468	4.90041e-05	4.0994	0.02011	0.0297502	0.0104697	0.00490558		chr14:23770512-23771902	S_Shelf	BCL2L2	NM_004050	TSS1500							TRUE
cg20744943	chr5	126988869	+	CTXN3;CTXN3;CTXN3		468	9.68223e-05	0.087469	-3.93307	-0.0144986	-0.00725446	-0.0217428	0.00368634		228	0.789035	-0.267888	-0.00138092	0.00877787	-0.0050188	0.00515483		468	0.00370371	-2.91735	-0.013749	-0.00448753	-0.0230104	0.00471283			OpenSea	CTXN3;CTXN3;CTXN3	NM_001048252;NM_001127385;NM_001127385	5'UTR;1stExon;5'UTR
cg02278646	chr12	45608691	-	ANO6;ANO6;PLEKHA9;ANO6		468	9.72128e-05	0.0875972	3.93207	0.0290002	0.0434937	0.0145067	0.0073753		228	0.631419	0.480398	0.00508686	0.0259546	-0.0050188	0.0105888		468	2.8712e-05	4.22607	0.0331441	0.0485563	0.0177318	0.00784277		chr12:45609713-45610752	N_Shore	ANO6;ANO6;PLEKHA9;ANO6	NM_001142680;NM_001142679;NM_015899;NM_001025356	TSS1500;TSS1500;5'UTR;TSS1500
cg22882902	chr12	133016446	+			468	9.75306e-05	0.0876594	3.93126	0.0265925	0.0398855	0.0132996	0.00676438		228	0.433662	0.784369	0.0078025	0.0274063	-0.0050188	0.00994749		468	0.000140372	3.83996	0.0285257	0.0431242	0.0139273	0.00742866		chr12:133015368-133015635	S_Shore							12:131526519-131526588	12:133016188-133016523	Unclassified_Cell_type_specific
cg00910419	chr2	60780754	+	BCL11A;BCL11A;BCL11A		468	9.79503e-05	0.0878126	3.93018	0.00438749	0.0065813	0.00219369	0.00111636		228	0.423709	-0.801485	-0.00168125	0.00245267	-0.0050188	0.00209767		468	0.000835038	3.36321	0.00394764	0.00625429	0.001641	0.00117377		chr2:60781019-60782284	N_Shore	BCL11A;BCL11A;BCL11A	NM_018014;NM_138559;NM_022893	TSS200;TSS200;TSS200	high-CpG:60634024-60634294			2:60634241-60634636	2:60780718-60783005	Unclassified	TRUE
cg02647929	chr16	4714080	+	MGRN1;MGRN1;MGRN1;MGRN1		468	9.85006e-05	0.0878257	3.9288	0.0178462	0.0267727	0.00891973	0.0045424		228	0.69615	0.391031	0.00268605	0.0162233	-0.0050188	0.00686915		468	0.00180755	3.13853	0.020672	0.0336155	0.00772847	0.00658651			OpenSea	MGRN1;MGRN1;MGRN1;MGRN1	NM_015246;NM_001142291;NM_001142290;NM_001142289	Body;Body;Body;Body				16:4654055-4654231
cg11053128	chr2	61991421	-			468	9.89929e-05	0.0878257	3.92755	0.00307085	0.00460735	0.00153436	0.000781875		228	0.202924	1.27704	0.00130011	0.00330644	-0.0050188	0.00101807		468	0.000147839	3.82679	0.00295415	0.00447118	0.00143712	0.000771966		chr2:61990914-61991832	Island							2:61844419-61845429	2:61990788-61992004	Promoter_Associated
cg00412931	chr14	50473773	-	C14orf182;C14orf182		468	0.000100712	0.0878257	3.92328	0.0122632	0.0184058	0.00612066	0.00312576		228	0.397632	-0.8475	-0.00400705	0.00531074	-0.0050188	0.00472809		468	4.79858e-05	4.10444	0.0126711	0.0187378	0.00660431	0.00308716		chr14:50470015-50470419	S_Shelf	C14orf182;C14orf182	NM_001012706;NM_001012706	1stExon;5'UTR
cg21164232	chr18	3452359	+	TGIF1;TGIF1;TGIF1;TGIF1;TGIF1;TGIF1;TGIF1;TGIF1		468	0.000101034	0.0878257	3.92248	0.0160609	0.0241073	0.00801447	0.00409457		228	0.681792	0.41056	0.00259017	0.0150233	-0.0050188	0.00630888		468	0.00105329	3.29699	0.0137493	0.0219445	0.00555407	0.00417026		chr18:3448006-3452360	Island	TGIF1;TGIF1;TGIF1;TGIF1;TGIF1;TGIF1;TGIF1;TGIF1	NM_174886;NM_173208;NM_173210;NM_170695;NM_173209;NM_173211;NM_003244;NM_173207	5'UTR;Body;5'UTR;1stExon;5'UTR;TSS1500;Body;Body				18:3441340-3442616	18:3451182-3452834	Promoter_Associated
cg10316922	chr16	15952274	+	MYH11;MYH11;MYH11;MYH11		468	0.000101241	0.0878257	3.92197	0.0218016	0.0327256	0.0108777	0.00555884		228	0.830534	0.21427	0.00174213	0.0177653	-0.0050188	0.00813056		468	0.000168497	3.79344	0.0236842	0.0359536	0.0114148	0.00624348		chr16:15950839-15951266	S_Shore	MYH11;MYH11;MYH11;MYH11	NM_022844;NM_001040113;NM_001040114;NM_002474	TSS1500;TSS1500;TSS1500;TSS1500				16:15859064-15859922			TRUE
cg10108389	chr3	44770937	-	ZNF501		468	0.00010144	0.0878257	3.92149	0.00999733	0.0150072	0.00498745	0.00254937		228	0.716081	-0.364166	-0.00130279	0.00574743	-0.0050188	0.00357747		468	0.0001408	3.83918	0.00964951	0.0145888	0.00471024	0.00251343		chr3:44770936-44771137	Island	ZNF501	NM_145044	TSS200					3:44770775-44771394	Promoter_Associated	TRUE
cg13015710	chr12	125039343	+			468	0.000101454	0.0878257	3.92145	0.0171872	0.0258002	0.00857425	0.00438287		228	0.830874	0.213833	0.00145081	0.0148217	-0.0050188	0.00678474		468	0.000975656	3.31895	0.0159758	0.0254352	0.00651651	0.00481353		chr12:125039119-125039344	Island								12:125039248-125039366	Unclassified_Cell_type_specific
cg08756121	chr8	8820884	+			468	0.000101458	0.0878257	3.92144	0.025041	0.0375898	0.0124923	0.00638567		228	0.740942	-0.33102	-0.00291868	0.0144577	-0.0050188	0.00881722		468	0.000990393	3.31466	0.0236417	0.0376581	0.00962527	0.00713247		chr8:8820766-8821112	Island						TRUE	8:8858191-8858669
cg13358186	chr17	7461775	-	TNFSF13;TNFSF13;TNFSF13;TNFSF13;TNFSF12-TNFSF13;TNFSF13;TNFSF13		468	0.000101755	0.0878257	3.92071	0.0175169	0.0262968	0.00873707	0.00446779		228	0.5981	-0.527896	-0.00338268	0.00924548	-0.0050188	0.00640785		468	0.000262889	3.67808	0.0218845	0.0335771	0.0101918	0.00594996		chr17:7464666-7465823	N_Shelf	TNFSF13;TNFSF13;TNFSF13;TNFSF13;TNFSF12-TNFSF13;TNFSF13;TNFSF13	NM_003808;NM_172087;NM_003808;NM_172087;NM_172089;NM_172088;NM_172088	5'UTR;5'UTR;1stExon;1stExon;Body;1stExon;5'UTR							TRUE
cg02071076	chr4	184827086	-	STOX2;STOX2		468	0.000101938	0.0878257	3.92025	0.00482711	0.00724684	0.00240738	0.00123133		228	0.806149	0.245691	0.0004357	0.0039305	-0.0050188	0.00177336		468	0.00267293	3.01954	0.00375572	0.00619999	0.00131145	0.00124381		chr4:184826253-184828177	Island	STOX2;STOX2	NM_020225;NM_020225	1stExon;5'UTR	high-CpG:185063421-185064879	DMR		4:185063287-185065419			TRUE
cg02640266	chr16	81132798	-			468	0.000101962	0.0878257	-3.92019	-0.00616959	-0.00307686	-0.00926233	0.0015738		228	0.384254	0.871811	0.00200107	0.00652446	-0.0050188	0.0022953		468	3.12327e-05	-4.20632	-0.00662429	-0.00352948	-0.00971909	0.00157484		chr16:81129361-81130218	S_Shelf
cg07636142	chr7	69292759	+	AUTS2;AUTS2;AUTS2		468	0.000102337	0.0878257	3.91929	0.018268	0.0274276	0.00910836	0.00466104		228	0.745235	0.325335	0.00196276	0.0138523	-0.0050188	0.00603304		468	0.00203102	3.10347	0.0173709	0.0283704	0.00637144	0.00559726			OpenSea	AUTS2;AUTS2;AUTS2	NM_015570;NM_001127232;NM_001127231	Body;Body;Body
cg17325958	chr17	18628980	+	TRIM16L		468	0.000102383	0.0878257	-3.91917	-0.00522278	-0.00260398	-0.00784158	0.00133263		228	0.370319	-0.8977	-0.00202543	0.002421	-0.0050188	0.00225625		468	0.000449267	-3.53497	-0.00462772	-0.00205509	-0.00720035	0.00130912			OpenSea	TRIM16L	NM_001037330	5'UTR
cg17706604	chr8	67624734	-	SGK3		468	0.000102387	0.0878257	3.91916	0.00251142	0.00377069	0.00125214	0.000640806		228	0.730809	0.344483	0.000368792	0.00247857	-0.0050188	0.00107056		468	0.0012519	3.24699	0.00209415	0.00336158	0.000826719	0.000644951		chr8:67624608-67625424	Island	SGK3	NM_001033578	TSS200	high-CpG:67787252-67787592			8:67787166-67788001	8:67624126-67625772	Promoter_Associated	TRUE
cg00266592	chr6	3139627	-	BPHL;BPHL;BPHL;BPHL		468	0.000102442	0.0878257	3.91904	0.0308021	0.0462474	0.0153569	0.00785962		228	0.622135	-0.493519	-0.00613127	0.0183522	-0.0050188	0.0124236		468	0.000162302	3.80302	0.035368	0.0536439	0.0170921	0.00929998		chr6:3140555-3140785	N_Shore	BPHL;BPHL;BPHL;BPHL	NR_026648;NM_004332;NR_026650;NR_026649	Body;Body;Body;Body			TRUE				TRUE
cg10585486	chr19	41304133	-	EGLN2		468	0.000102487	0.0878257	3.91892	0.00821277	0.0123311	0.00409448	0.00209567		228	0.36192	-0.913602	-0.0035768	0.00413872	-0.0050188	0.00391505		468	3.54795e-05	4.1763	0.00947534	0.013934	0.00501673	0.00226884		chr19:41304467-41305050	N_Shore	EGLN2	NM_080732	TSS1500				19:45995971-45996122	19:41303968-41305822	Promoter_Associated
cg07870237	chr5	131348431	+	ACSL6;ACSL6		468	0.000102494	0.0878257	3.91891	0.0217032	0.0325863	0.0108201	0.00553807		228	0.519824	0.644645	0.00523178	0.0212257	-0.0050188	0.00811575		468	0.000575927	3.46701	0.0267793	0.0419583	0.0116004	0.00772404		chr5:131346892-131347776	S_Shore	ACSL6;ACSL6	NM_015256;NM_001009185	TSS1500;TSS1500					5:131348347-131348565	Unclassified	TRUE
cg06111526	chr6	32086782	+	ATF6B;ATF6B		468	0.000102538	0.0878257	3.9188	0.00903713	0.0135689	0.00450532	0.0023061		228	0.783714	0.274816	0.0010097	0.00825039	-0.0050188	0.00367411		468	1.11338e-05	4.44306	0.0102032	0.0147161	0.00569037	0.00229645			OpenSea	ATF6B;ATF6B	NM_004381;NM_001136153	Body;Body					6:32086557-32086950	Gene_Associated	TRUE
cg24800754	chr19	6234327	+	MLLT1		468	0.000102701	0.0878257	3.91841	0.0203881	0.030613	0.0101631	0.00520315		228	0.468466	0.726228	0.00568486	0.0211116	-0.0050188	0.00782793		468	0.000744589	3.39553	0.0264848	0.0418128	0.0111568	0.0077999		chr19:6230458-6230666	S_Shelf	MLLT1	NM_005934	Body			TRUE				TRUE
cg10050661	chr17	38821420	-	KRT222		468	0.000103578	0.0881049	3.91629	0.0297442	0.0446695	0.0148189	0.007595		228	0.0743407	1.79298	0.0218152	0.0457932	-0.0050188	0.012167		468	0.000100664	3.92348	0.0335666	0.0503792	0.0167541	0.00855532			OpenSea	KRT222	NM_152349	TSS200
cg22129549	chr1	117210557	-	IGSF3;IGSF3		468	0.00010364	0.0881049	3.91613	0.00595198	0.00893873	0.00296523	0.00151986		228	0.905404	-0.118974	-0.000285042	0.00443649	-0.0050188	0.00239584		468	0.000110596	3.89998	0.00589105	0.00885948	0.00292262	0.00151053		chr1:117209824-117210621	Island	IGSF3;IGSF3	NM_001542;NM_001007237	TSS1500;TSS1500				1:117010886-117012201	1:117209011-117210864	Unclassified_Cell_type_specific
cg11549874	chr22	31202478	-	OSBP2		468	0.00010399	0.0881049	-3.9153	-0.0143006	-0.00712292	-0.0214783	0.00365249		228	0.780688	-0.278761	-0.0015219	0.0092373	-0.0050188	0.00545949		468	2.46221e-05	-4.26189	-0.0167104	-0.00900523	-0.0244155	0.00392088		chr22:31198491-31199033	S_Shelf	OSBP2	NM_030758	Body							TRUE
cg23519155	chr2	37815128	+			468	0.000104028	0.0881049	-3.91521	-0.0144568	-0.00720056	-0.021713	0.00369247		228	0.951247	0.0612096	0.000324091	0.0107587	-0.0050188	0.00529477		468	2.94896e-05	-4.21981	-0.0175163	-0.009359	-0.0256736	0.00415097			OpenSea						TRUE
cg08551333	chr7	1894025	+	MAD1L1;MAD1L1;MAD1L1		468	0.000104543	0.088329	-3.91398	-0.0199586	-0.00993771	-0.0299795	0.00509932		228	0.546089	0.604561	0.00445115	0.0189609	-0.0050188	0.00736262		468	0.000461159	-3.52788	-0.0177502	-0.00786268	-0.0276376	0.00503139		chr7:1896090-1896451	N_Shelf	MAD1L1;MAD1L1;MAD1L1	NM_003550;NM_001013837;NM_001013836	Body;Body;Body				7:1860011-1860575
cg06230674	chr18	20716991	+	CABLES1;CABLES1		468	0.000105384	0.0887115	3.91198	0.022594	0.0339438	0.0112441	0.00577558		228	0.477184	0.712048	0.0056082	0.02113	-0.0050188	0.00787616		468	0.000286379	3.65554	0.023974	0.036862	0.011086	0.00655826		chr18:20714968-20717071	Island	CABLES1;CABLES1	NM_001100619;NR_023359	Body;Body				18:18968768-18971069
cg04987734	chr14	103415873	-	CDC42BPB		468	0.000105757	0.0887115	3.9111	0.0295188	0.0443506	0.014687	0.00754745		228	0.0480476	1.98796	0.0226454	0.0450945	-0.0050188	0.0113913		468	0.00844421	2.64523	0.0200397	0.0349274	0.00515208	0.0075758			OpenSea	CDC42BPB	NM_006035	Body			TRUE	14:102485602-102485692	14:103415151-103416162	Unclassified
cg01064902	chr6	13574091	+	SIRT5;SIRT5		468	0.000106082	0.0887115	3.91033	0.00910377	0.0136789	0.00452865	0.00232813		228	0.953152	-0.0588159	-0.000248475	0.00807711	-0.0050188	0.00422462		468	0.000170697	3.79011	0.0100692	0.0152901	0.00484838	0.00265671		chr6:13574438-13575110	N_Shore	SIRT5;SIRT5	NM_031244;NM_012241	TSS1500;TSS1500				6:13682013-13682177	6:13573834-13575816	Promoter_Associated
cg09632271	chr4	68441222	+	STAP1		468	0.000106159	0.0887115	3.91015	0.0182583	0.0274345	0.00908215	0.00466947		228	0.930785	-0.0869556	-0.000592438	0.0128344	-0.0050188	0.00681311		468	0.000320033	3.6261	0.0187212	0.028867	0.00857528	0.00516289			OpenSea	STAP1	NM_012108	Body			TRUE		4:68441027-68441352	Unclassified_Cell_type_specific
cg17636752	chr6	45391973	+	RUNX2;RUNX2;RUNX2		468	0.000106255	0.0887115	3.90992	0.0261506	0.0392941	0.0130072	0.00668828		228	0.794711	-0.260512	-0.00270843	0.0177804	-0.0050188	0.0103966		468	0.000785837	3.38036	0.0258224	0.040834	0.0108107	0.00763893		chr6:45389420-45391646	S_Shore	RUNX2;RUNX2;RUNX2	NM_001015051;NM_001024630;NM_004348	Body;Body;Body		DMR		6:45499794-45499984
cg02689489	chr10	31423315	+			468	0.000106534	0.0887343	3.90927	0.0200862	0.0301833	0.00998909	0.00513809		228	0.76397	0.300641	0.00224065	0.0169283	-0.0050188	0.00745289		468	0.000911442	3.33837	0.0193291	0.0307073	0.0079509	0.00578998		chr10:31422709-31423316	Island						TRUE	10:31462634-31463564	10:31422373-31423679	Promoter_Associated	TRUE
cg06184463	chr3	11888509	-	C3orf31		468	0.000107095	0.0887948	3.90794	0.00363612	0.00546457	0.00180766	0.000930443		228	0.208904	1.26025	0.00168527	0.00432063	-0.0050188	0.00133725		468	0.000938091	3.33015	0.00321934	0.00511911	0.00131958	0.000966725		chr3:11887799-11888538	Island	C3orf31	NM_138807	TSS200				3:11862773-11863538	3:11887734-11889427	Promoter_Associated
cg11810135	chr1	157771971	-	FCRL1;FCRL1;FCRL1		468	0.000107111	0.0887948	-3.90792	-0.0151077	-0.00751059	-0.0227047	0.00386591		228	0.622566	-0.492908	-0.00264955	0.00794382	-0.0050188	0.00537535		468	0.000652119	-3.43258	-0.0142889	-0.00610849	-0.0224693	0.00416272			OpenSea	FCRL1;FCRL1;FCRL1	NM_001159398;NM_052938;NM_001159397	Body;Body;Body
cg20690125	chr17	74476978	+	RHBDF2;RHBDF2		468	0.000107784	0.089033	3.90635	0.0197698	0.0297153	0.00982435	0.00506094		228	0.581448	0.552083	0.00431903	0.0197364	-0.0050188	0.00782315		468	0.000335837	3.61327	0.021134	0.0326282	0.00963982	0.005849		chr17:74475239-74475452	S_Shore	RHBDF2;RHBDF2	NM_001005498;NM_024599	Body;Body
cg04611801	chr17	56402029	+	BZRAP1;BZRAP1		468	0.000108183	0.089033	3.90543	0.0258584	0.0388699	0.0128469	0.00662114		228	0.690278	-0.399	-0.00356399	0.0140392	-0.0050188	0.00893232		468	0.000470403	3.52248	0.0280805	0.0437464	0.0124147	0.00797181		chr17:56401728-56402343	Island	BZRAP1;BZRAP1	NM_004758;NM_024418	Body;Body			TRUE	17:53756737-53757342	17:56401868-56402177	Promoter_Associated_Cell_type_specific	TRUE
cg18060199	chr1	94146495	-	BCAR3		468	0.00010824	0.089033	3.9053	0.0122714	0.0184464	0.00609645	0.00314224		228	0.780228	-0.279361	-0.00132536	0.00802428	-0.0050188	0.00474425		468	0.00363139	2.92361	0.010035	0.0167802	0.0032898	0.00343239		chr1:94146321-94147504	Island	BCAR3	NM_003567	5'UTR				1:93918910-93920247	1:94145795-94146947	Unclassified
cg03192598	chr19	12305854	+			468	0.000108475	0.089033	3.90476	0.0372265	0.0559614	0.0184915	0.00953362		228	0.0545209	-1.93292	-0.0285279	0.000558051	-0.0050188	0.014759		468	0.00263651	3.02378	0.0317301	0.0523514	0.0111087	0.0104935		chr19:12305552-12306304	Island				high-CpG:12166836-12166878	DMR		19:12166553-12167519	19:12305588-12306139	Unclassified_Cell_type_specific
cg22695532	chr1	84158538	-			468	0.000108662	0.089033	3.90433	0.01189	0.0178745	0.00590547	0.00304534		228	0.73768	0.335347	0.0017031	0.0117117	-0.0050188	0.00507862		468	0.00537278	2.79714	0.00958538	0.0163197	0.00285109	0.00342685			OpenSea						TRUE		1:84158437-84158689	Unclassified_Cell_type_specific
cg08675717	chr20	58180241	-	PHACTR3		468	0.000109031	0.0891286	3.90348	0.0129511	0.0194711	0.00643106	0.00331783		228	0.382328	-0.875357	-0.00500444	0.00626229	-0.0050188	0.00571703		468	0.00302286	2.98133	0.0104527	0.0173426	0.00356275	0.00350604		chr20:58179808-58180787	Island	PHACTR3	NM_080672	Body		DMR		20:57613388-57614182
cg26509305	chr2	28083763	+	RBKS		468	0.000109918	0.089297	-3.90145	-0.0146145	-0.00725324	-0.0219757	0.00374591		228	0.455078	0.748291	0.00466209	0.0169404	-0.0050188	0.00623031		468	0.00145736	-3.20249	-0.0138578	-0.00535416	-0.0223613	0.00432718			OpenSea	RBKS	NM_022128	Body			TRUE
cg16508068	chr10	94451736	+	HHEX		468	0.000110199	0.089297	3.90082	0.0250081	0.0376065	0.0124096	0.00641098		228	0.708529	0.374314	0.00345879	0.021669	-0.0050188	0.00924034		468	0.000403902	3.56378	0.0253967	0.039401	0.0113923	0.00712632		chr10:94451329-94451737	Island	HHEX	NM_002729	Body		RDMR		10:94441310-94442408	10:94451326-94451933	Promoter_Associated
cg09226262	chr19	46319145	-	SYMPK;RSPH6A		468	0.000110424	0.089297	3.9003	0.0249852	0.0375738	0.0123965	0.00640595		228	0.424501	-0.800116	-0.00767922	0.0112351	-0.0050188	0.00959763		468	0.000699188	3.41315	0.0252326	0.0397605	0.0107047	0.00739276		chr19:46318490-46319266	Island	SYMPK;RSPH6A	NM_004819;NM_030785	Body;TSS1500				19:51010588-51011106	19:46318695-46319525	Unclassified_Cell_type_specific
cg07999090	chr13	28882299	+	FLT1		468	0.000110695	0.089297	-3.89969	-0.0134945	-0.0066943	-0.0202947	0.0034604		228	0.796422	0.258291	0.00124536	0.0107473	-0.0050188	0.00482153		468	0.000232573	-3.71016	-0.0139179	-0.006546	-0.0212898	0.00375129			OpenSea	FLT1	NM_002019	Body			TRUE
cg25076959	chr20	61201271	+			468	0.000110727	0.089297	3.89962	0.0199909	0.030065	0.00991685	0.00512638		228	0.431224	-0.78854	-0.00646232	0.00968843	-0.0050188	0.00819531		468	0.000175926	3.78238	0.0258392	0.0392641	0.0124143	0.00683148		chr20:61200972-61201272	Island							20:60611503-60611717	20:61199591-61201300	Promoter_Associated_Cell_type_specific	TRUE
cg16815882	chr1	35908609	-	KIAA0319L		468	0.000110758	0.089297	3.89955	0.0209656	0.031531	0.0104002	0.00537642		228	0.556314	0.58922	0.00393366	0.0170903	-0.0050188	0.00667604		468	0.000337635	3.61185	0.0240344	0.0371112	0.0109576	0.00665433			OpenSea	KIAA0319L	NM_024874	Body					1:35908480-35908760	Gene_Associated_Cell_type_specific
cg10471976	chr17	42386190	+	RUNDC3A;RUNDC3A;RUNDC3A;RUNDC3A;RUNDC3A;RUNDC3A		468	0.000111205	0.0894529	3.89854	0.009601	0.0144406	0.00476141	0.00246272		228	0.514863	0.652333	0.00258837	0.010408	-0.0050188	0.00396787		468	0.000870326	3.35149	0.00939008	0.014896	0.00388418	0.00280176		chr17:42385810-42386393	Island	RUNDC3A;RUNDC3A;RUNDC3A;RUNDC3A;RUNDC3A;RUNDC3A	NM_001144825;NM_001144826;NM_001144825;NM_006695;NM_006695;NM_001144826	1stExon;1stExon;5'UTR;1stExon;5'UTR;5'UTR	high-CpG:39741716-39741717			17:39740921-39741853	17:42384979-42386691	Unclassified
cg01610632	chr3	147127579	-	ZIC1;ZIC1		468	0.000112459	0.0898844	3.89573	0.0272317	0.0409683	0.0134951	0.00699013		228	0.280644	1.08152	0.0113858	0.0321328	-0.0050188	0.0105276		468	0.00716283	2.70131	0.023531	0.0406494	0.00641261	0.00871097		chr3:147126988-147128999	Island	ZIC1;ZIC1	NM_003412;NM_003412	1stExon;5'UTR				3:148610069-148611773
cg04979811	chr12	1714918	+			468	0.000112772	0.0898844	3.89504	0.0187668	0.0282351	0.00929849	0.00481813		228	0.936065	0.0803079	0.000612539	0.0156441	-0.0050188	0.00762738		468	0.00216647	3.08391	0.0171811	0.0281294	0.0062328	0.00557121			OpenSea						TRUE	12:1585073-1585327	12:1713760-1715530	Unclassified	TRUE
cg16092330	chr14	105864430	+	PACS2;PACS2		468	0.000112792	0.0898844	3.89499	0.00882481	0.0132772	0.00437242	0.00226568		228	0.521976	-0.641323	-0.002301	0.00476976	-0.0050188	0.00358789		468	4.79525e-05	4.10461	0.0106198	0.0157043	0.00553539	0.00258729		chr14:105864480-105865465	N_Shore	PACS2;PACS2	NM_015197;NM_001100913	3'UTR;3'UTR					14:105864368-105865190	Promoter_Associated
cg08229320	chr10	45941351	-	ALOX5		468	0.000113094	0.0898844	-3.89432	-0.014846	-0.00735445	-0.0223375	0.00381221		228	0.391682	0.858251	0.00612575	0.0201918	-0.0050188	0.00713748		468	0.000842334	-3.36076	-0.0133683	-0.00555138	-0.0211853	0.00397777		chr10:45938626-45939679	S_Shore	ALOX5	NM_000698	3'UTR
cg09937438	chr7	1095005	-	C7orf50;C7orf50;C7orf50		468	0.000113244	0.0898844	3.89399	0.025989	0.0391047	0.0128734	0.00667413		228	0.526057	0.635042	0.00560202	0.0229868	-0.0050188	0.00882151		468	0.00114254	3.27353	0.0262028	0.0419328	0.0104728	0.00800445		chr7:1097405-1097953	N_Shelf	C7orf50;C7orf50;C7orf50	NM_001134395;NM_032350;NM_001134396	Body;Body;Body				7:1060605-1061596	7:1094822-1095130	Promoter_Associated_Cell_type_specific	TRUE
cg10840945	chr12	31744436	+	DENND5B		468	0.000113281	0.0898844	3.89391	0.0107943	0.0162419	0.00534673	0.0027721		228	0.723916	0.353679	0.00117445	0.00771857	-0.0050188	0.00332067		468	0.000596217	3.45744	0.0098994	0.0155261	0.00427273	0.00286321		chr12:31742760-31744324	S_Shore	DENND5B	NM_144973	TSS1500				12:31633999-31636024			TRUE
cg12156887	chr17	19883716	+			468	0.000113643	0.0898844	3.89311	0.020112	0.0302641	0.00996	0.00516606		228	0.830304	0.214565	0.00157153	0.0160057	-0.0050188	0.00732427		468	0.000236493	3.70579	0.0270903	0.0414561	0.0127245	0.00731027		chr17:19883325-19883610	S_Shore							17:19823918-19824447
cg00122944	chr10	6227266	-	PFKFB3		468	0.000113892	0.0898844	-3.89256	-0.00840049	-0.00415953	-0.0126414	0.00215809		228	0.812291	-0.237755	-0.000860146	0.00626954	-0.0050188	0.00361779		468	2.2763e-05	-4.28009	-0.00904775	-0.00489358	-0.0132019	0.00211391			OpenSea	PFKFB3	NM_001145443	Body			TRUE
cg05099491	chr1	165205352	+	LMX1A		468	0.000114038	0.0898844	3.89223	0.00567862	0.00854568	0.00281155	0.00145896		228	0.461819	-0.737135	-0.00181591	0.0030389	-0.0050188	0.00246347		468	0.000352581	3.60027	0.00565109	0.00873565	0.00256652	0.00156963		chr1:165204501-165205507	Island	LMX1A	NM_177398	Body		DMR	TRUE	1:163471684-163472107
cg06707369	chr19	36400425	+	TYROBP;TYROBP		468	0.000114427	0.0899898	3.89139	0.0125728	0.018922	0.00622354	0.00323092		228	0.757724	-0.308852	-0.00154752	0.00832693	-0.0050188	0.00501055		468	5.14662e-05	4.08763	0.0175921	0.0260496	0.00913457	0.00430375			OpenSea	TYROBP;TYROBP	NM_003332;NM_198125	TSS1500;TSS1500					19:36400278-36400603	Promoter_Associated_Cell_type_specific
cg00276098	chr8	11726286	+	CTSB;CTSB;CTSB;CTSB;CTSB		468	0.000114798	0.0900803	3.89058	0.0170027	0.0255908	0.00841459	0.00437023		228	0.273237	-1.09837	-0.00766093	0.00608461	-0.0050188	0.00697484		468	0.000575028	3.46744	0.0176791	0.0276987	0.00765954	0.00509861		chr8:11725059-11725600	S_Shore	CTSB;CTSB;CTSB;CTSB;CTSB	NM_147780;NM_147781;NM_147782;NM_147783;NM_001908	TSS1500;TSS1500;TSS1500;TSS1500;TSS1500					8:11726257-11726439	Unclassified_Cell_type_specific
cg24519393	chr1	38470540	+	FHL3		468	0.000115398	0.0903502	3.88927	0.0164666	0.0247868	0.00814649	0.00423386		228	0.498909	-0.677321	-0.00445064	0.00849893	-0.0050188	0.00657094		468	0.00052073	3.49471	0.0160991	0.025152	0.0070462	0.0046067		chr1:38470617-38471396	N_Shore	FHL3	NM_004468	5'UTR					1:38469935-38471721	Promoter_Associated	TRUE
cg20676696	chr1	110210444	-	GSTM2;GSTM2		468	0.00011583	0.0904877	3.88833	0.017757	0.0267312	0.00878268	0.00456673		228	0.882541	-0.147919	-0.000990596	0.0122072	-0.0050188	0.00669689		468	0.00142902	3.20827	0.0180624	0.0291262	0.00699867	0.00562996		chr1:110210581-110210956	N_Shore	GSTM2;GSTM2	NM_001142368;NM_000848	TSS200;TSS200			TRUE		1:110210303-110210997	Unclassified	TRUE
cg08486269	chr6	154677972	-	IPCEF1;IPCEF1		468	0.000116394	0.0907268	3.88711	0.021574	0.0324809	0.0106672	0.00555014		228	0.525688	0.635608	0.00523473	0.0214652	-0.0050188	0.00823578		468	0.000186395	3.76752	0.0257154	0.0391287	0.0123021	0.00682557			OpenSea	IPCEF1;IPCEF1	NM_015553;NM_001130700	TSS200;TSS200					6:154677914-154678093	Unclassified_Cell_type_specific
cg02627991	chr7	74032045	-			468	0.000116847	0.0908791	3.88614	0.00881158	0.0132674	0.00435574	0.00226744		228	0.599292	-0.526176	-0.00194787	0.00534764	-0.0050188	0.00370193		468	0.00175056	3.14812	0.00805221	0.0130787	0.00302576	0.00255779			OpenSea						TRUE		7:74031697-74032048	Unclassified_Cell_type_specific
cg14072027	chr17	15301904	-			468	0.000117364	0.0909518	3.88503	0.0135319	0.0203766	0.00668711	0.00348308		228	0.69593	0.391329	0.00254216	0.0153445	-0.0050188	0.00649623		468	0.000168372	3.79363	0.0145132	0.0220312	0.00699513	0.00382567			OpenSea					DMR	TRUE
cg09093210	chr12	57619199	-	NXPH4		468	0.000117457	0.0909518	3.88483	0.00828049	0.0124692	0.0040918	0.00213149		228	0.0337478	2.13634	0.00678054	0.0130354	-0.0050188	0.00317391		468	0.000525102	3.49242	0.00745111	0.0116438	0.00325843	0.00213351		chr12:57618769-57619402	Island	NXPH4	NM_007224	Body		DMR		12:55904837-55905982	12:57619116-57619650	Unclassified_Cell_type_specific
cg02449461	chr11	75061838	+	ARRB1;ARRB1		468	0.000117835	0.0910444	3.88403	0.0180898	0.0272425	0.00893718	0.00465749		228	0.122764	1.54919	0.0104991	0.0238551	-0.0050188	0.00677718		468	8.45462e-05	3.96672	0.023099	0.0345424	0.0116555	0.00582319		chr11:75062224-75062977	N_Shore	ARRB1;ARRB1	NM_020251;NM_004041	Body;Body			TRUE		11:75061786-75062435	Promoter_Associated
cg11155687	chr12	63025589	-			468	0.00011814	0.0910804	3.88338	0.0178749	0.0269203	0.00882949	0.00460293		228	0.52862	-0.631109	-0.00455942	0.00967804	-0.0050188	0.00722445		468	0.00107155	3.29204	0.0169359	0.0270457	0.00682617	0.00514451		chr12:63025588-63026213	Island						TRUE	12:61311795-61312157	12:63025403-63026728	Unclassified	TRUE
cg18188717	chr5	154230223	-	C5orf4		468	0.000119461	0.0910989	3.88059	0.0257387	0.0387729	0.0127045	0.00663269		228	0.903749	0.121065	0.00106323	0.0183707	-0.0050188	0.00878227		468	0.000378458	3.5813	0.0276087	0.0427583	0.012459	0.00770913			OpenSea	C5orf4	NM_032385	TSS200	low-CpG:154210329-154210417		TRUE				TRUE
cg24327472	chr8	28348115	+	FBXO16		468	0.00011961	0.0910989	3.88026	0.00593974	0.0089479	0.00293158	0.00153076		228	0.913898	-0.108246	-0.000312654	0.00537949	-0.0050188	0.00288836		468	0.000107734	3.90654	0.00612378	0.00920431	0.00304326	0.00156757		chr8:28351456-28352560	N_Shelf	FBXO16	NM_172366	TSS1500		DMR			8:28347645-28348604	Unclassified	TRUE
cg27490391	chr13	40152187	-	LHFP		468	0.000120091	0.0910989	-3.87926	-0.0113568	-0.00560373	-0.01711	0.00292758		228	0.189915	1.31487	0.0057385	0.0143394	-0.0050188	0.00436432		468	0.00108212	-3.28921	-0.00963778	-0.00387964	-0.0153959	0.00293012			OpenSea	LHFP	NM_005780	Body			TRUE
cg06679538	chr15	101458783	-	LRRK1		468	0.000120397	0.0910989	3.87862	0.0103687	0.0156221	0.00511529	0.00267329		228	0.905817	-0.118451	-0.000444237	0.00694674	-0.0050188	0.00375038		468	0.000104022	3.9153	0.0108572	0.0163066	0.00540778	0.00277301		chr15:101458286-101460223	Island	LRRK1	NM_024652	TSS1500				15:99275810-99276413	15:101457719-101460598	Unclassified
cg27542552	chr19	11689488	+	ACP5;ACP5;ACP5;ACP5;ACP5		468	0.000120873	0.0910989	3.87762	0.0063282	0.00953528	0.00312113	0.00163198		228	0.700386	0.385298	0.00124566	0.00761698	-0.0050188	0.00323298		468	0.000605993	3.45293	0.00577636	0.00906383	0.00248888	0.00167288		chr19:11689417-11689768	Island	ACP5;ACP5;ACP5;ACP5;ACP5	NM_001611;NM_001111036;NM_001111034;NM_001111035;NM_001111034	TSS1500;5'UTR;5'UTR;5'UTR;1stExon			TRUE	19:11550418-11550881	19:11688874-11690044	Promoter_Associated	TRUE
cg01841651	chr7	105672016	-	FLJ23834		468	0.000121116	0.0910989	3.87713	0.0131113	0.0197568	0.00646574	0.00338169		228	0.905023	-0.119455	-0.000558846	0.00866081	-0.0050188	0.00467829		468	0.000386619	3.57556	0.0146429	0.0226908	0.00659507	0.00409528			OpenSea	FLJ23834	NM_152750	Body			TRUE
cg03117005	chr20	60642115	+	TAF4		468	0.000121185	0.0910989	3.87698	0.0148209	0.0223332	0.00730856	0.00382279		228	0.881201	-0.149619	-0.000864034	0.0105168	-0.0050188	0.0057749		468	0.00090171	3.34143	0.0145638	0.0231291	0.00599857	0.00435856		chr20:60640721-60641805	S_Shore	TAF4	NM_003185	TSS1500					20:60641997-60642693	Promoter_Associated
cg07611334	chr20	327811	+	NRSN2		468	0.000121224	0.0910989	3.8769	0.00845425	0.0127396	0.00416891	0.00218067		228	0.907876	-0.115851	-0.000485297	0.00777005	-0.0050188	0.00418898		468	0.000287946	3.6541	0.00818752	0.0125907	0.00378431	0.00224064		chr20:327376-328977	Island	NRSN2	NM_024958	5'UTR				20:275457-276944
cg18235937	chr1	6268858	-	RNF207		468	0.000121259	0.0910989	3.87683	0.0318778	0.0480365	0.0157191	0.00822264		228	0.124961	-1.54011	-0.0192337	0.00537784	-0.0050188	0.0124885		468	0.00166017	3.16392	0.0295276	0.0478675	0.0111876	0.00933259		chr1:6268820-6269588	Island	RNF207	NM_207396	Body	high-CpG:6191445-6191448		TRUE	1:6191294-6192145	1:6267663-6270376	Promoter_Associated	TRUE
cg21155380	chr4	168155124	+	SPOCK3;SPOCK3		468	0.000121328	0.0910989	3.87667	0.00517648	0.00780052	0.00255245	0.00133529		228	0.143994	1.46626	0.00303835	0.00712204	-0.0050188	0.00207218		468	0.0032552	2.95813	0.00409531	0.00681592	0.0013747	0.00138443		chr4:168155005-168155765	Island	SPOCK3;SPOCK3	NM_001040159;NM_016950	Body;Body		DMR	TRUE	4:168391552-168392464
cg27316567	chr3	149832476	-			468	0.000121464	0.0910989	-3.87641	-0.0200103	-0.00986606	-0.0301545	0.00516207		228	0.945968	-0.0678483	-0.000498276	0.0139747	-0.0050188	0.00734397		468	0.000159691	-3.80716	-0.0201666	-0.00975711	-0.030576	0.00529701			OpenSea						TRUE
cg12596505	chr1	213090240	-			468	0.000121525	0.0910989	3.87627	0.00584676	0.00881088	0.00288264	0.00150835		228	0.281179	1.08031	0.00280674	0.00792686	-0.0050188	0.0025981		468	0.000323598	3.62315	0.00551376	0.00850436	0.00252316	0.00152181			OpenSea							1:211156707-211156909
cg15169077	chr6	46139019	+	ENPP5		468	0.000121525	0.0910989	3.87628	0.0126975	0.0191347	0.0062603	0.0032757		228	0.478069	-0.710617	-0.00334578	0.00593296	-0.0050188	0.00470827		468	5.00195e-05	4.09448	0.0139091	0.0205848	0.0072334	0.00339704			OpenSea	ENPP5	NM_021572	TSS1500					6:46138395-46139049	Unclassified	TRUE
cg17071063	chr13	38444679	-	TRPC4;TRPC4;TRPC4;TRPC4;TRPC4;TRPC4		468	0.000122713	0.0917939	3.87383	0.0296941	0.0447576	0.0146307	0.00766531		228	0.195598	1.29812	0.0146734	0.0369499	-0.0050188	0.0113036		468	0.00079474	3.37719	0.0267329	0.0422885	0.0111773	0.00791573		chr13:38443682-38444228	S_Shore	TRPC4;TRPC4;TRPC4;TRPC4;TRPC4;TRPC4	NM_003306;NM_001135957;NM_001135956;NM_016179;NM_001135958;NM_001135955	TSS1500;TSS1500;TSS1500;TSS1500;TSS1500;TSS1500		CDMR		13:37341271-37342821	13:38444056-38445205	Unclassified_Cell_type_specific
cg08115556	chr8	142137922	-	DENND3		468	0.000123756	0.0923781	3.8717	0.00998601	0.0150546	0.00491745	0.00257923		228	0.0601411	1.88943	0.00857892	0.017527	-0.0050188	0.00454049		468	7.23147e-06	4.53903	0.0120241	0.0172299	0.0068183	0.00264904		chr8:142138208-142139342	N_Shore	DENND3	NM_014957	TSS1500					8:142137355-142139037	Promoter_Associated
cg14288403	chr1	28503368	+	PTAFR;PTAFR;PTAFR;PTAFR;PTAFR		468	0.000124187	0.0925037	3.87083	0.015802	0.0238243	0.00777962	0.00408233		228	0.279625	1.08382	0.00589875	0.0166246	-0.0050188	0.00544258		468	0.000184374	3.77032	0.0207213	0.0315216	0.009921	0.0054959			OpenSea	PTAFR;PTAFR;PTAFR;PTAFR;PTAFR	NM_000952;NM_001164723;NM_000952;NM_001164721;NM_001164722	1stExon;TSS200;5'UTR;5'UTR;5'UTR
cg07516556	chr5	1475096	+	LPCAT1		468	0.000124468	0.0925172	3.87026	0.0150023	0.0226198	0.00738479	0.0038763		228	0.178302	1.35029	0.00806002	0.0198235	-0.0050188	0.00596912		468	0.00866256	2.63644	0.0215424	0.0375996	0.00548508	0.008171			OpenSea	LPCAT1	NM_024830	Body				5:1527632-1528319
cg07721852	chr11	118576628	+			468	0.000125136	0.0927185	3.86891	0.0187915	0.0283362	0.00924667	0.00485704		228	0.66858	0.42867	0.00342747	0.0191846	-0.0050188	0.00799558		468	0.000108115	3.90567	0.0210058	0.031575	0.0104366	0.0053783			OpenSea						TRUE		11:118576545-118576790	Unclassified_Cell_type_specific
cg02823293	chr4	108746407	-	SGMS2		468	0.000125265	0.0927185	3.86864	0.00407779	0.00614918	0.00200641	0.00105406		228	0.942004	-0.0728335	-0.000139465	0.00363417	-0.0050188	0.00191485		468	0.00118247	3.26357	0.00342394	0.00548566	0.00136222	0.00104914		chr4:108745829-108746535	Island	SGMS2	NM_001136258	5'UTR				4:108964939-108966003
cg17340729	chr6	16850308	-			468	0.000125657	0.0927433	3.86787	0.0210035	0.0316748	0.0103323	0.00543027		228	0.298631	1.04182	0.00924419	0.0267307	-0.0050188	0.00887312		468	0.000583376	3.46346	0.0231611	0.0363026	0.0100196	0.00668727			OpenSea						TRUE
cg18447740	chr19	54604187	-	OSCAR;OSCAR;OSCAR;OSCAR		468	0.000125993	0.0927433	3.86719	0.0189129	0.0285237	0.00930218	0.00489061		228	0.917578	0.103603	0.000715927	0.0143342	-0.0050188	0.00691027		468	0.000388888	3.57399	0.0297798	0.0461543	0.0134054	0.00833238		chr19:54605985-54606590	N_Shore	OSCAR;OSCAR;OSCAR;OSCAR	NM_206818;NM_133168;NM_130771;NM_133169	TSS200;TSS200;TSS200;TSS200
cg27468145	chr18	24443262	-	AQP4;AQP4		468	0.000126593	0.0927433	3.866	0.0146985	0.0221699	0.00722702	0.00380199		228	0.282503	1.07733	0.00658802	0.0186393	-0.0050188	0.00611511		468	0.00595782	2.763	0.0113686	0.0194544	0.0032828	0.00411458		chr18:24443200-24443458	Island	AQP4;AQP4	NM_004028;NM_001650	TSS1500;Body				18:22697234-22697442
cg07785552	chr1	26869620	+	RPS6KA1		468	0.000127525	0.0927433	3.86415	0.0188156	0.0283844	0.00924677	0.00486928		228	0.856734	-0.180743	-0.00120024	0.0118866	-0.0050188	0.00664058		468	0.000180365	3.77598	0.0304647	0.0463196	0.0146097	0.00806803			OpenSea	RPS6KA1	NM_002953	Body					1:26869478-26869683	Promoter_Associated
cg26008365	chr1	153958797	-	RAB13;RAB13		468	0.000128032	0.0927433	3.86314	0.0272629	0.0411313	0.0133945	0.00705718		228	0.0667926	-1.84213	-0.0183378	0.00128017	-0.0050188	0.00995469		468	0.000301251	3.64215	0.0317058	0.048813	0.0145987	0.00870524			OpenSea	RAB13;RAB13	NM_002870;NM_002870	1stExon;5'UTR				1:152225286-152225602
cg05109931	chr11	64591842	+	CDC42BPG		468	0.000128409	0.0927433	-3.8624	-0.0136526	-0.00670634	-0.0205989	0.00353475		228	0.943931	0.0704096	0.000393878	0.0114183	-0.0050188	0.00559409		468	0.000616535	-3.44816	-0.0139672	-0.00600711	-0.0219273	0.00405062		chr11:64594521-64595266	N_Shelf	CDC42BPG	NM_017525	3'UTR
cg01880463	chr20	45179413	-	C20orf123		468	0.000128754	0.0927433	3.86173	0.0216276	0.0326333	0.0106218	0.00560049		228	0.964244	-0.0448794	-0.000315281	0.0135293	-0.0050188	0.00702507		468	0.000352718	3.60018	0.0240627	0.0371973	0.0109281	0.00668375			OpenSea	C20orf123	NM_080721	TSS1500
cg25174412	chr12	105803653	-			468	0.000129352	0.0927433	3.86056	0.0194667	0.0293759	0.00955756	0.00504247		228	0.651654	0.45208	0.00325516	0.0174452	-0.0050188	0.0072004		468	0.000210785	3.73574	0.0222441	0.0339455	0.0105428	0.00595442			OpenSea						TRUE		12:105803613-105803700	Unclassified_Cell_type_specific
cg13875003	chr9	98782979	-	NCRNA00092		468	0.000129499	0.0927433	3.86027	0.0271081	0.0409081	0.0133082	0.00702234		228	0.513158	0.654984	0.00713504	0.0286031	-0.0050188	0.0108935		468	0.000121642	3.87612	0.0309653	0.0466644	0.0152662	0.00798874		chr9:98783216-98784364	N_Shore	NCRNA00092	NR_024129	Body			TRUE				TRUE
cg09308580	chr2	43405947	-			468	0.000129508	0.0927433	3.86025	0.0226168	0.0341303	0.0111032	0.00585888		228	0.269397	1.10723	0.00883171	0.0245511	-0.0050188	0.00797643		468	0.000117092	3.88569	0.0266295	0.0400971	0.0131618	0.00685321			OpenSea						TRUE				TRUE
cg08168580	chr1	27729992	+			468	0.000129817	0.0927433	3.85965	0.0230091	0.0347242	0.011294	0.00596145		228	0.361726	0.913971	0.00782636	0.0247018	-0.0050188	0.00856304		468	0.000149869	3.82334	0.0282285	0.0427377	0.0137193	0.00738321			OpenSea							1:27602558-27602797	1:27729958-27730566	Promoter_Associated	TRUE
cg02085891	chr1	9256865	-			468	0.000129992	0.0927433	3.8593	0.00170891	0.00257908	0.000838737	0.000442802		228	0.877993	-0.153691	-0.000146247	0.00172903	-0.0050188	0.000951568		468	0.00060927	3.45144	0.00150812	0.0023668	0.000649438	0.000436954		chr1:9258565-9258956	N_Shore							1:9179227-9179462	1:9256418-9257282	Unclassified	TRUE
cg20567047	chr12	4140243	-			468	0.00013036	0.0927433	3.85859	0.00745504	0.0112518	0.00365826	0.00193206		228	0.131708	1.51298	0.00435919	0.0100372	-0.0050188	0.00288119		468	0.000448754	3.53528	0.00688792	0.0107167	0.00305914	0.00194834		chr12:4140520-4141052	N_Shore							12:4010320-4010960	12:4139684-4141241	Unclassified
cg16775167	chr8	95229664	-	CDH17		468	0.000130611	0.0927433	3.85811	0.0100258	0.0151325	0.00491912	0.00259863		228	0.854926	-0.183051	-0.000702849	0.00686405	-0.0050188	0.00383964		468	0.000629326	3.44247	0.00953139	0.0149724	0.00409033	0.00276876			OpenSea	CDH17	NM_001144663	TSS200			TRUE
cg23702727	chr17	73642607	+	RECQL5;LOC100130933		468	0.000130738	0.0927433	3.85787	0.0135669	0.0204777	0.00665612	0.00351669		228	0.0773791	1.77435	0.00938977	0.0198188	-0.0050188	0.00529195		468	5.85314e-05	4.05658	0.0188871	0.0280367	0.00973748	0.00465591			OpenSea	RECQL5;LOC100130933	NM_004259;NM_001162997	Body;TSS200							TRUE
cg13414679	chr11	70243843	-	CTTN;CTTN		468	0.000130954	0.0927433	3.85745	0.015349	0.0231684	0.00752959	0.00397905		228	0.373045	-0.892591	-0.00497174	0.00600525	-0.0050188	0.00557001		468	0.00287884	2.99654	0.0145796	0.0241411	0.00501819	0.00486548		chr11:70244288-70245001	N_Shore	CTTN;CTTN	NM_138565;NM_005231	TSS1500;TSS1500					11:70243827-70243961	Unclassified
cg18550262	chr7	72812030	-			468	0.000131093	0.0927433	3.85718	0.0214428	0.0323673	0.0105182	0.00555917		228	0.762599	0.302442	0.00245627	0.0184615	-0.0050188	0.00812146		468	0.000206802	3.74068	0.0274149	0.0418172	0.0130126	0.00732885			OpenSea						TRUE
cg00532449	chr1	2375420	-			468	0.000131299	0.0927433	3.85679	0.0108965	0.0164486	0.00534441	0.00282528		228	0.524106	-0.638041	-0.00317602	0.00663382	-0.0050188	0.00497777		468	0.00146217	3.20152	0.00998118	0.0161078	0.00385453	0.00311764		chr1:2374818-2375814	Island							1:2364743-2365629	1:2374469-2375768	Unclassified_Cell_type_specific	TRUE
cg27603796	chr7	117512803	-	CTTNBP2		468	0.000131337	0.0927433	3.85671	0.0174366	0.0263213	0.008552	0.00452111		228	0.9529	0.0591319	0.000396525	0.0136118	-0.0050188	0.00670577		468	0.0137007	2.47457	0.0126502	0.0226963	0.00260418	0.00511209		chr7:117512942-117513865	N_Shore	CTTNBP2	NM_033427	Body				7:117299617-117301195
cg26140911	chr6	33399151	-	SYNGAP1		468	0.000131379	0.0927433	3.85663	0.00889492	0.0134273	0.00436252	0.0023064		228	0.0257149	2.24563	0.00897306	0.0168477	-0.0050188	0.00399579		468	0.000166999	3.79572	0.0107635	0.0163361	0.00519094	0.0028357		chr6:33396050-33396296	S_Shelf	SYNGAP1	NM_006772	Body					6:33398106-33399356	Unclassified	TRUE
cg16571825	chr8	49648297	+	EFCAB1;EFCAB1;EFCAB1		468	0.000131449	0.0927433	3.8565	0.0215939	0.0325974	0.0105904	0.00559935		228	0.611528	0.508616	0.00415967	0.0202771	-0.0050188	0.0081784		468	8.92756e-05	3.95327	0.0239127	0.0357996	0.0120258	0.00604883		chr8:49647702-49647988	S_Shore	EFCAB1;EFCAB1;EFCAB1	NM_001142857;NR_024605;NM_024593	TSS1500;TSS1500;TSS1500			TRUE	8:49810686-49810990			TRUE
cg12084688	chr12	56391077	+	SUOX;SUOX;SUOX;SUOX;SUOX;SUOX		468	0.000131639	0.0927433	3.85613	0.0070417	0.0106303	0.00345314	0.00182611		228	0.594237	-0.533479	-0.00167852	0.00452211	-0.0050188	0.00314637		468	0.000241028	3.70082	0.00728463	0.0111528	0.00341646	0.00196838			OpenSea	SUOX;SUOX;SUOX;SUOX;SUOX;SUOX	NM_001032386;NM_001032387;NM_001032386;NM_001032387;NM_000456;NM_000456	5'UTR;1stExon;1stExon;5'UTR;5'UTR;1stExon	low-CpG:54677271-54677401		TRUE	12:54676950-54677345	12:56389846-56391225	Unclassified
cg09861240	chr22	38038956	-	SH3BP1		468	0.0001317	0.0927433	-3.85602	-0.0136685	-0.0067026	-0.0206343	0.00354471		228	0.236641	1.18664	0.00683123	0.0181763	-0.0050188	0.00575678		468	0.000359994	-3.59471	-0.0140533	-0.00637065	-0.021736	0.00390944		chr22:38035350-38035928	S_Shelf	SH3BP1	NM_018957	Body					22:38038711-38040456	Promoter_Associated
cg07440376	chr7	151829253	+			468	0.000131805	0.0927433	-3.8558	-0.00536109	-0.00262876	-0.00809341	0.00139039		228	0.280642	1.08152	0.00236497	0.00667436	-0.0050188	0.00218671		468	0.00289931	-2.99433	-0.00419488	-0.00144182	-0.00694794	0.00140094		chr7:151828355-151828642	S_Shore							7:151460142-151460187
cg18212591	chr13	103425442	-	C13orf27		468	0.000131879	0.0927433	3.85566	0.00350344	0.00528907	0.00171782	0.000908649		228	0.217426	1.23692	0.00173657	0.00450336	-0.0050188	0.00140395		468	0.00115035	3.27155	0.00304711	0.00487745	0.00121677	0.000931398		chr13:103425298-103426887	Island	C13orf27	NM_138779	5'UTR				13:102223316-102224912	13:103425281-103426825	Promoter_Associated
cg00980051	chr2	230579980	+	DNER		468	0.000132174	0.0927656	3.8551	0.00692269	0.0104515	0.00339384	0.00179572		228	0.758417	0.30794	0.000857142	0.00634258	-0.0050188	0.00278347		468	0.000426935	3.54879	0.00627399	0.00974823	0.00279975	0.00176792		chr2:230578062-230579981	Island	DNER	NM_139072	TSS1500				2:230286332-230288444	2:230579949-230580937	Unclassified
cg11690979	chr1	151694320	+	C1orf230		468	0.00013413	0.0935071	3.85139	0.00685009	0.0103453	0.00335488	0.0017786		228	0.944014	-0.0703056	-0.000166134	0.00449072	-0.0050188	0.00236302		468	7.27382e-05	4.00367	0.0068987	0.0102848	0.00351255	0.0017231		chr1:151693991-151694282	S_Shore	C1orf230	NM_001144956	Body				1:149960561-149960984	1:151692962-151694475	Unclassified	TRUE
cg25649038	chr6	6546777	+	LOC285780		468	0.000134172	0.0935071	3.8513	0.00448282	0.0067702	0.00219545	0.00116397		228	0.363432	-0.91072	-0.00188831	0.00219784	-0.0050188	0.00207343		468	0.00113375	3.27575	0.00383484	0.0061354	0.00153429	0.00117068		chr6:6546370-6547230	Island	LOC285780	NR_026970	Body		DMR	TRUE	6:6491370-6492312	6:6546161-6548100	Unclassified
cg25267526	chr19	12777743	+	MORG1;MORG1;MAN2B1;MORG1		468	0.000134945	0.0935071	3.84985	0.0033911	0.00512207	0.00166013	0.000880839		228	0.00131521	3.25412	0.00447964	0.00719253	-0.0050188	0.0013766		468	0.00057252	3.46863	0.00298369	0.00467411	0.00129328	0.000860193		chr19:12777330-12777638	S_Shore	MORG1;MORG1;MAN2B1;MORG1	NM_001099737;NM_001099737;NM_000528;NR_029375	1stExon;5'UTR;TSS200;Body				19:12638359-12638788	19:12777012-12777918	Promoter_Associated
cg27319898	chr7	88389003	-	ZNF804B;ZNF804B		468	0.000134955	0.0935071	3.84983	0.00607402	0.00917449	0.00297354	0.00157774		228	0.306167	-1.02566	-0.00254206	0.00234228	-0.0050188	0.00247845		468	0.00259873	3.02823	0.00513787	0.00847206	0.00180368	0.00169666		chr7:88388488-88389283	Island	ZNF804B;ZNF804B	NM_181646;NM_181646	1stExon;5'UTR		DMR		7:88226180-88227346
cg08571049	chr19	2236450	+	PLEKHJ1;SF3A2		468	0.000135015	0.0935071	3.84972	0.00330551	0.00499286	0.00161817	0.000858637		228	0.199862	1.28578	0.00177033	0.00448372	-0.0050188	0.00137685		468	0.0038331	2.90642	0.00253244	0.00424473	0.000820147	0.000871327		chr19:2235681-2237102	Island	PLEKHJ1;SF3A2	NM_018049;NM_007165	TSS200;TSS1500	high-CpG:2187248-2187650			19:2186702-2188096	19:2235354-2237243	Promoter_Associated
cg11822932	chr11	33913716	+	LMO2;LMO2		468	0.000135278	0.0935071	3.84924	0.0258035	0.038977	0.0126301	0.00670354		228	0.495435	-0.682819	-0.00613768	0.0115767	-0.0050188	0.00898874		468	0.000942154	3.32893	0.0308248	0.0490214	0.0126281	0.00925966			OpenSea	LMO2;LMO2	NM_005574;NM_005574	1stExon;5'UTR					11:33913612-33913746	Unclassified_Cell_type_specific
cg17143518	chr18	20716545	-	CABLES1;CABLES1		468	0.000135526	0.0935071	3.84878	0.00877111	0.0132495	0.00429268	0.00227893		228	0.513604	0.65429	0.0026254	0.0105331	-0.0050188	0.00401259		468	0.00173329	3.15108	0.00756458	0.0122822	0.00284696	0.00240064		chr18:20714968-20717071	Island	CABLES1;CABLES1	NM_001100619;NR_023359	1stExon;Body				18:18968768-18971069
cg17069828	chr8	119476471	+	SAMD12;SAMD12		468	0.000135699	0.0935071	-3.84844	-0.0033509	-0.00163982	-0.00506198	0.000870715		228	0.967316	0.0410207	6.31206e-05	0.00309557	-0.0050188	0.00153875		468	7.00585e-05	-4.01285	-0.00341345	-0.00174183	-0.00508507	0.00085063			OpenSea	SAMD12;SAMD12	NM_001101676;NM_207506	Body;Body			TRUE
cg04298953	chr7	27208887	+			468	0.000135756	0.0935071	3.84835	0.0139296	0.0210427	0.00681653	0.00361964		228	0.920736	0.0996197	0.000596141	0.0123893	-0.0050188	0.00598417		468	0.00278877	3.00641	0.0137145	0.022679	0.00474994	0.00456173		chr7:27208871-27209616	Island							7:27175397-27176580	7:27208806-27209942	Unclassified_Cell_type_specific
cg04062104	chr16	85792806	+			468	0.000135885	0.0935071	3.84811	0.0123366	0.0186366	0.00603656	0.00320588		228	0.501448	0.673317	0.00317178	0.0124553	-0.0050188	0.00471068		468	0.000473907	3.52046	0.0124606	0.0194162	0.00550496	0.00353948			OpenSea						TRUE		16:85792793-85793165	Unclassified_Cell_type_specific
cg08704884	chr19	59070524	+	UBE2M;LOC100131691		468	0.000136638	0.0937481	3.8467	0.00374301	0.00565518	0.00183084	0.000973045		228	0.285985	1.06955	0.00178106	0.00506277	-0.0050188	0.00166524		468	0.00535766	2.79806	0.00284733	0.00484708	0.000847573	0.00101761		chr19:59070085-59071100	Island	UBE2M;LOC100131691	NM_003969;NR_027334	TSS200;TSS200				19:63761463-63762890	19:59069692-59071174	Promoter_Associated
cg01396387	chr16	82660450	+	CDH13		468	0.000136767	0.0937481	3.84647	0.0150444	0.0227306	0.0073583	0.00391123		228	0.193039	1.30561	0.00848598	0.021295	-0.0050188	0.00649962		468	0.000460521	3.52826	0.0140558	0.0218845	0.00622704	0.00398377		chr16:82660651-82661813	N_Shore	CDH13	NM_001257	TSS200	low-CpG:81217891-81218147			16:81217935-81219232			TRUE
cg03554283	chr8	76319451	-			468	0.000137384	0.0938585	3.84533	0.0142458	0.0215261	0.00696555	0.00370471		228	0.0936332	1.68378	0.008682	0.0188436	-0.0050188	0.00515626		468	0.00717748	2.70062	0.013014	0.0224839	0.00354412	0.0048189		chr8:76319450-76320196	Island							8:76481969-76482462			TRUE
cg17775490	chr20	45179354	+	C20orf123		468	0.000137838	0.0938585	3.8445	0.027373	0.041365	0.0133811	0.00712006		228	0.932424	0.0848922	0.000851742	0.0206245	-0.0050188	0.0100332		468	0.000672465	3.42403	0.0293494	0.0461939	0.0125049	0.0085716			OpenSea	C20orf123	NM_080721	TSS200
cg19531130	chr11	101786659	+	KIAA1377;ANGPTL5		468	0.000138318	0.0938585	3.84362	0.0184903	0.0279439	0.00903667	0.00481064		228	0.520447	0.643684	0.00439149	0.0178367	-0.0050188	0.00682244		468	0.000313569	3.63152	0.0207782	0.032022	0.00953431	0.00572161		chr11:101785594-101786128	S_Shore	KIAA1377;ANGPTL5	NM_020802;NM_178127	Body;5'UTR					11:101785201-101786753	Promoter_Associated
cg08944236	chr16	53242355	+	CHD9		468	0.000138555	0.0938585	3.84318	0.0227011	0.0343089	0.0110933	0.00590684		228	0.146753	-1.4562	-0.0121206	0.00428266	-0.0050188	0.00832342		468	0.000349223	3.60284	0.0267391	0.0413239	0.0121543	0.00742168			OpenSea	CHD9	NM_025134	Body	low-CpG:51799854-51799868				16:53242133-53242673	Promoter_Associated	TRUE
cg03546687	chr16	2198080	-	RAB26		468	0.000138618	0.0938585	3.84307	0.0230888	0.0348952	0.0112824	0.0060079		228	0.49984	0.675852	0.00575682	0.0225433	-0.0050188	0.00851787		468	0.00158253	3.17814	0.0244894	0.039632	0.00934674	0.00770557		chr16:2198455-2199129	N_Shore	RAB26	NM_014353	TSS1500					16:2198042-2199151	Unclassified
cg09125999	chr11	117534685	+	DSCAML1		468	0.000138778	0.0938585	3.84278	0.0125395	0.018952	0.00612696	0.00326313		228	0.268245	-1.1099	-0.00515686	0.00399962	-0.0050188	0.00464624		468	3.19357e-05	4.20111	0.0147865	0.0217032	0.00786982	0.00351967			OpenSea	DSCAML1	NM_020693	Body			TRUE
cg25253534	chr12	96183791	+	NTN4		468	0.000138799	0.0938585	3.84272	0.00480825	0.00726715	0.00234934	0.00125126		228	0.910572	-0.112446	-0.00023457	0.00387649	-0.0050188	0.00208607		468	0.000265735	3.67524	0.0045653	0.00700637	0.00212423	0.00124218		chr12:96183873-96185199	N_Shore	NTN4	NM_021229	Body				12:94707478-94707931	12:96182972-96184811	Unclassified	TRUE
cg15916061	chr6	25754219	+	SLC17A4		468	0.000139059	0.0938585	-3.84226	-0.0180691	-0.00882757	-0.0273106	0.00470272		228	0.536727	0.618734	0.0039775	0.0166463	-0.0050188	0.00642845		468	0.000378112	-3.58154	-0.0174893	-0.00789311	-0.0270855	0.00488318			OpenSea	SLC17A4	NM_005495	TSS1500
cg09926867	chr10	12680739	-	CAMK1D;CAMK1D		468	0.000139711	0.0940457	-3.84107	-0.00571363	-0.00279046	-0.0086368	0.00148751		228	0.369207	0.899791	0.00224721	0.00716905	-0.0050188	0.00249748		468	0.000359966	-3.59472	-0.00532968	-0.00241606	-0.0082433	0.00148264			OpenSea	CAMK1D;CAMK1D	NM_020397;NM_153498	Body;Body			TRUE
cg09550697	chr8	145012068	-	PLEC1;PLEC1;PLEC1;PLEC1;PLEC1;PLEC1;PLEC1;PLEC1		468	0.00013991	0.0940457	-3.84071	-0.00231391	-0.00112997	-0.00349785	0.000602471		228	0.6924	0.396116	0.000415769	0.00248426	-0.0050188	0.00104961		468	0.000126521	-3.8662	-0.00230126	-0.00113155	-0.00347097	0.000595225		chr8:145008908-145009407	S_Shelf	PLEC1;PLEC1;PLEC1;PLEC1;PLEC1;PLEC1;PLEC1;PLEC1	NM_201378;NM_201384;NM_201382;NM_201381;NM_000445;NM_201380;NM_201383;NM_201379	Body;Body;Body;Body;Body;Body;Body;Body				8:145083819-145084076
cg11698099	chr16	67695462	+	PARD6A;ACD;ACD;PARD6A;ACD		468	0.000140209	0.0940457	3.84018	0.0104927	0.0158621	0.00512322	0.00273234		228	0.54014	-0.613554	-0.00278623	0.00616313	-0.0050188	0.00454114		468	0.00051137	3.49968	0.0101464	0.0158439	0.00444897	0.00289925		chr16:67693451-67695560	Island	PARD6A;ACD;ACD;PARD6A;ACD	NM_016948;NM_022914;NM_001082487;NM_001037281;NM_001082486	Body;TSS1500;TSS1500;Body;TSS1500				16:66251014-66253061
cg25106461	chr14	105780340	-	PACS2;PACS2		468	0.000140405	0.0940457	3.83981	0.00555216	0.00839366	0.00271067	0.00144595		228	0.599563	0.525784	0.00130229	0.00618346	-0.0050188	0.00247685		468	0.000304708	3.63912	0.00585722	0.00902016	0.00269427	0.00160952		chr14:105780339-105782027	Island	PACS2;PACS2	NM_015197;NM_001100913	TSS1500;TSS1500				14:104851168-104853072
cg08670715	chr17	44341754	-			468	0.000142102	0.0948302	-3.83678	-0.0147571	-0.00719872	-0.0223155	0.00384622		228	0.65011	-0.454227	-0.00302289	0.0100924	-0.0050188	0.00665502		468	0.000540386	-3.48454	-0.0166814	-0.00727372	-0.0260892	0.00478727		chr17:44343682-44343910	N_Shore								17:44341584-44342510	Unclassified	TRUE
cg27198632	chr4	174429263	-			468	0.000142144	0.0948302	3.8367	0.0239342	0.0361932	0.0116752	0.00623821		228	0.853085	-0.1854	-0.00186641	0.0179728	-0.0050188	0.0100669		468	0.000722059	3.40414	0.0245725	0.0387578	0.0103872	0.00721842		chr4:174430386-174430861	N_Shore				low-CpG:174665805-174666239	RDMR	TRUE	4:174665774-174665902
cg16299576	chr8	10872819	-	XKR6		468	0.000142783	0.0948302	3.83556	0.00715956	0.0108277	0.00349137	0.00186663		228	0.398098	0.84666	0.00267106	0.00888832	-0.0050188	0.00315481		468	0.000628149	3.44298	0.00636536	0.00999853	0.0027322	0.00184879		chr8:10873324-10874174	N_Shore	XKR6	NM_173683	Body		DMR					TRUE
cg14143752	chr11	3915742	-	STIM1		468	0.000142856	0.0948302	3.83543	0.0147077	0.0222435	0.00717201	0.0038347		228	0.0731929	-1.80018	-0.0114577	0.00108552	-0.0050188	0.00636473		468	0.000219103	3.72569	0.0188292	0.0287609	0.00889755	0.00505389			OpenSea	STIM1	NM_003156	Body			TRUE		11:3915369-3915897	Unclassified_Cell_type_specific
cg26106778	chr6	33175147	+	RING1;MIR219-1		468	0.000142922	0.0948302	3.83532	0.0214851	0.0324937	0.0104766	0.00560192		228	0.116916	-1.57399	-0.0112914	0.00284608	-0.0050188	0.00717371		468	0.00016583	3.79752	0.0273835	0.0415541	0.013213	0.0072109		chr6:33175561-33176387	N_Shore	RING1;MIR219-1	NM_002931;NR_029633	TSS1500;TSS1500					6:33175009-33175205	Unclassified_Cell_type_specific
cg18940763	chr22	29197846	+	XBP1;XBP1		468	0.000143237	0.0948609	3.83476	0.0263539	0.0398591	0.0128487	0.00687238		228	0.169948	-1.37685	-0.015573	0.00671713	-0.0050188	0.0113106		468	0.000563202	3.47317	0.0265911	0.0416366	0.0115456	0.00765615		chr22:29196082-29196962	S_Shore	XBP1;XBP1	NM_005080;NM_001079539	TSS1500;TSS1500
cg00070383	chr4	174429374	+			468	0.000145178	0.0957269	3.83134	0.0220412	0.0333463	0.010736	0.00575285		228	0.77605	0.284818	0.00257881	0.0204223	-0.0050188	0.00905424		468	0.000310643	3.63401	0.0226242	0.0348587	0.0103898	0.00622569		chr4:174430386-174430861	N_Shore				low-CpG:174665805-174666239	RDMR	TRUE
cg24860886	chr1	24645397	+	GRHL3		468	0.000145582	0.0957269	3.83063	0.00718991	0.0108784	0.00350143	0.00187695		228	0.0973872	-1.66469	-0.00541687	0.000995826	-0.0050188	0.00325398		468	0.000174794	3.78402	0.00719564	0.0109325	0.00345873	0.00190158		chr1:24648202-24648985	N_Shelf	GRHL3	NM_198173	TSS1500			TRUE
cg25922714	chr17	79410752	+	BAHCC1		468	0.000146058	0.0957269	-3.8298	-0.00693071	-0.00337443	-0.010487	0.00180968		228	0.592663	0.535758	0.00153256	0.0071699	-0.0050188	0.00286055		468	0.000650919	-3.43309	-0.00733583	-0.00313669	-0.011535	0.0021368		chr17:79412470-79412789	N_Shore	BAHCC1	NM_001080519	Body
cg03459008	chr2	160472720	-	BAZ2B		468	0.00014627	0.0957269	3.82943	0.00566734	0.00857564	0.00275904	0.00147994		228	0.861816	0.174265	0.000446117	0.00549115	-0.0050188	0.00256		468	0.00132669	3.23005	0.00475087	0.00764128	0.00186045	0.00147083		chr2:160472088-160472736	Island	BAZ2B	NM_013450	5'UTR				2:160180024-160181009	2:160471821-160473111	Unclassified
cg05241470	chr15	45815405	+	SLC30A4;C15orf21		468	0.000146373	0.0957269	3.82925	0.00383043	0.00579617	0.00186468	0.00100031		228	0.175739	1.35833	0.00243847	0.0059763	-0.0050188	0.0017952		468	0.000192526	3.75916	0.00384026	0.00584781	0.00183271	0.00102157		chr15:45814335-45815344	S_Shore	SLC30A4;C15orf21	NM_013309;NR_022014	TSS1500;Body			TRUE	15:43601628-43602765			TRUE
cg21208734	chr4	183710395	-	ODZ3		468	0.000146784	0.0957269	-3.82855	-0.0149443	-0.0072736	-0.0226151	0.00390339		228	0.0320223	-2.15776	-0.0118158	-0.00102416	-0.0050188	0.00547595		468	0.00201057	-3.10653	-0.0124272	-0.00456588	-0.0202885	0.00400035			OpenSea	ODZ3	NM_001080477	Body				4:183947332-183947468
cg12612420	chr7	23513316	+			468	0.000147312	0.0957269	3.82764	0.0156721	0.0237183	0.00762589	0.00409445		228	0.0799891	1.75882	0.0110357	0.0234011	-0.0050188	0.00627451		468	0.00147225	3.19949	0.0131584	0.0212404	0.0050764	0.00411265		chr7:23513534-23514412	N_Shore							7:23479817-23479895	7:23513074-23513542	Promoter_Associated_Cell_type_specific
cg16891965	chr8	110657877	+	GOLSYN;GOLSYN;GOLSYN;GOLSYN;GOLSYN;GOLSYN;GOLSYN;GOLSYN;GOLSYN;GOLSYN;GOLSYN;GOLSYN;GOLSYN;GOLSYN		468	0.000147473	0.0957269	3.82736	0.0261434	0.0395666	0.0127201	0.00683066		228	0.160568	1.40788	0.0151424	0.0363385	-0.0050188	0.0107554		468	3.15954e-05	4.20363	0.0291231	0.0427378	0.0155083	0.00692808		chr8:110656795-110657291	S_Shore	GOLSYN;GOLSYN;GOLSYN;GOLSYN;GOLSYN;GOLSYN;GOLSYN;GOLSYN;GOLSYN;GOLSYN;GOLSYN;GOLSYN;GOLSYN;GOLSYN	NM_001099743;NM_001099749;NM_001099748;NM_001099751;NM_001099745;NM_017786;NM_001099752;NM_001099753;NM_001099754;NM_001099755;NM_001099744;NM_001099746;NM_001099750;NM_001099747	5'UTR;5'UTR;5'UTR;TSS200;5'UTR;5'UTR;TSS200;TSS1500;TSS1500;TSS1500;5'UTR;5'UTR;5'UTR;5'UTR
cg13933427	chr19	44405818	-			468	0.000147676	0.0957269	3.82701	0.014713	0.0222681	0.00715798	0.00384452		228	0.829621	0.215442	0.000947367	0.00961329	-0.0050188	0.00439731		468	0.000608739	3.45169	0.0132257	0.0207555	0.00569588	0.00383165		chr19:44405817-44406053	Island						TRUE		19:44405755-44406276	Unclassified	TRUE
cg13790259	chr19	42704706	+	DEDD2		468	0.000148084	0.0957269	-3.82631	-0.0165854	-0.00806735	-0.0251035	0.00433457		228	0.708559	0.374273	0.00219733	0.0137674	-0.0050188	0.00587093		468	0.000447888	-3.53582	-0.0175576	-0.00779933	-0.0273158	0.00496564		chr19:42703604-42703976	S_Shore	DEDD2	NM_133328	Body					19:42704518-42704867	Promoter_Associated
cg02712845	chr11	118973038	+	DPAGT1		468	0.000148208	0.0957269	3.82608	0.00239794	0.00362957	0.00116632	0.000626736		228	0.625202	0.489174	0.00048597	0.00244378	-0.0050188	0.00099345		468	0.00032618	3.62103	0.00221895	0.00342318	0.00101471	0.000612794		chr11:118972181-118972409	S_Shore	DPAGT1	NM_001382	TSS1500				11:118478030-118478249	11:118972364-118973133	Promoter_Associated	TRUE
cg11474864	chr18	60263588	+			468	0.000148404	0.0957269	3.82576	0.0140808	0.0213135	0.00684802	0.00368052		228	0.351882	0.93291	0.00470384	0.0146405	-0.0050188	0.00504212		468	0.000845451	3.35971	0.0133515	0.0211611	0.00554198	0.00397401		chr18:60263380-60264248	Island					DMR	TRUE	18:58414361-58415181
cg26472802	chr21	45713719	-	AIRE;AIRE		468	0.00014877	0.0957269	-3.82513	-0.0177402	-0.00862624	-0.0268541	0.00463779		228	0.660755	-0.439462	-0.00317445	0.0110611	-0.0050188	0.00722348		468	8.8958e-05	-3.95415	-0.0261638	-0.0131608	-0.0391668	0.00661679		chr21:45713509-45713813	Island	AIRE;AIRE	NM_000658;NM_000383	Body;Body				21:44537955-44538205	21:45713346-45714868	Unclassified_Cell_type_specific
cg10325600	chr1	220101785	-	SLC30A10;SLC30A10		468	0.000148839	0.0957269	3.82501	0.00792982	0.0120039	0.00385578	0.00207315		228	0.940969	-0.0741356	-0.000231109	0.00591239	-0.0050188	0.00311738		468	0.00366785	2.92044	0.00641113	0.0107252	0.0020971	0.00219526		chr1:220101132-220102147	Island	SLC30A10;SLC30A10	NM_018713;NM_018713	5'UTR;1stExon	high-CpG:218168163-218168719	DMR		1:218167756-218169182			TRUE
cg09663691	chr3	19188414	-			468	0.000149109	0.0957269	3.82454	0.00367829	0.00556828	0.00178829	0.000961759		228	0.717909	0.361715	0.000553257	0.00356754	-0.0050188	0.00152954		468	0.000438884	3.54131	0.00330781	0.00514339	0.00147223	0.000934063		chr3:19188246-19188772	Island							3:19163135-19164111	3:19187960-19189234	Unclassified	TRUE
cg08429308	chr15	68114085	+			468	0.000149162	0.0957269	3.82446	0.0137593	0.0208294	0.00668931	0.00359772		228	0.982487	0.0219759	0.000131542	0.0119278	-0.0050188	0.00598574		468	0.00300798	2.98287	0.0109814	0.018216	0.00374669	0.00368147		chr15:68115485-68122575	N_Shore							15:65900859-65901608	15:68112904-68114287	Unclassified_Cell_type_specific
cg01044693	chr15	80700820	+	ARNT2		468	0.000149164	0.0957269	-3.82446	-0.00817829	-0.00397599	-0.0123806	0.00213842		228	0.374642	0.889607	0.00284775	0.0091563	-0.0050188	0.00320114		468	0.00135215	-3.22449	-0.00708264	-0.00276615	-0.0113991	0.00219651		chr15:80696076-80697393	S_Shelf	ARNT2	NM_014862	Body
cg00310940	chr1	9129648	+	SLC2A5;SLC2A5;SLC2A5;SLC2A5;SLC2A5		468	0.000150763	0.0965772	3.82175	0.0206016	0.031195	0.0100083	0.00539063		228	0.922951	0.0968279	0.00071384	0.0152426	-0.0050188	0.00737225		468	0.000178759	3.77827	0.0258807	0.0393418	0.0124196	0.00684988		chr1:9131602-9131909	N_Shore	SLC2A5;SLC2A5;SLC2A5;SLC2A5;SLC2A5	NM_003039;NM_001135585;NM_003039;NM_001135585;NR_024180	5'UTR;5'UTR;1stExon;1stExon;Body	low-CpG:9051939-9052394		TRUE		1:9129596-9130487	Unclassified
cg09366342	chr1	18963194	+	PAX7;PAX7;PAX7		468	0.000151231	0.0967015	3.82095	0.00782753	0.0118533	0.00380178	0.00204858		228	0.35165	0.933359	0.0026711	0.00831093	-0.0050188	0.00286181		468	0.000507696	3.50165	0.00730669	0.0114073	0.00320612	0.00208664		chr1:18962842-18963481	Island	PAX7;PAX7;PAX7	NM_013945;NM_002584;NM_001135254	Body;Body;Body			TRUE	1:18835330-18836574	1:18962430-18963787	Unclassified_Cell_type_specific	TRUE
cg09064095	chr10	11787029	+	ECHDC3		468	0.000151758	0.0968627	-3.82007	-0.0149049	-0.00723746	-0.0225724	0.00390174		228	0.303772	1.03077	0.00581892	0.0169441	-0.0050188	0.00564521		468	0.00109769	-3.28509	-0.0138291	-0.00555647	-0.0221017	0.00420965		chr10:11784407-11784937	S_Shelf	ECHDC3	NM_024693	Body
cg16822095	chr17	38074753	-	GSDMB;GSDMB;GSDMB;GSDMB		468	0.000152129	0.0969031	-3.81945	-0.010962	-0.00532193	-0.016602	0.00287003		228	0.121835	-1.55307	-0.00704527	0.00189468	-0.0050188	0.00453636		468	0.000130651	-3.85811	-0.0112581	-0.00552371	-0.0169925	0.00291803			OpenSea	GSDMB;GSDMB;GSDMB;GSDMB	NM_018530;NM_001042471;NM_001165958;NM_001165959	TSS1500;5'UTR;5'UTR;5'UTR					17:38074644-38075032	Unclassified_Cell_type_specific
cg00929635	chr20	44035918	+	DBNDD2;DBNDD2;DBNDD2;DBNDD2;SYS1-DBNDD2;DBNDD2;DBNDD2		468	0.000152372	0.0969031	3.81905	0.0262473	0.0397533	0.0127414	0.00687274		228	0.723223	-0.354605	-0.00368945	0.0168148	-0.0050188	0.0104044		468	0.000898551	3.34243	0.0289274	0.0459351	0.0119198	0.00865462		chr20:44034458-44035954	Island	DBNDD2;DBNDD2;DBNDD2;DBNDD2;SYS1-DBNDD2;DBNDD2;DBNDD2	NM_001048224;NM_001048222;NM_001048225;NM_001048226;NR_003189;NM_001048221;NM_001048223	5'UTR;5'UTR;TSS1500;TSS1500;Body;5'UTR;5'UTR	high-CpG:43469332-43469335			20:43467659-43469389			TRUE
cg13928417	chr9	124498782	-	DAB2IP		468	0.000152899	0.0969553	3.81817	0.0238966	0.0361957	0.0115974	0.00625865		228	0.601372	-0.52318	-0.00504899	0.0139697	-0.0050188	0.00965058		468	0.00376774	2.9119	0.020409	0.0341824	0.00663555	0.00700881		chr9:124498513-124498962	Island	DAB2IP	NM_032552	Body			TRUE	9:123538335-123538957	9:124498605-124498988	Unclassified_Cell_type_specific
cg26705724	chr15	41061984	+	DNAJC17;C15orf62		468	0.000153209	0.0969553	3.81765	0.0178458	0.0270319	0.00865963	0.00467455		228	0.862453	0.173455	0.00118133	0.0146032	-0.0050188	0.0068106		468	0.000575842	3.46705	0.0173408	0.0271698	0.00751187	0.00500161			OpenSea	DNAJC17;C15orf62	NM_018163;NM_001130448	Body;TSS200					15:41060977-41062235	Gene_Associated	TRUE
cg04098891	chr5	32714525	+	NPR3		468	0.000153279	0.0969553	3.81752	0.00568951	0.00861829	0.00276073	0.00149037		228	0.851056	0.18799	0.000490067	0.00562748	-0.0050188	0.00260687		468	0.000440812	3.54013	0.00543765	0.00845613	0.00241916	0.001536		chr5:32709910-32714450	S_Shore	NPR3	NM_000908	Body				5:32748997-32750283			TRUE
cg05003322	chr1	32169706	-	COL16A1;COL16A1		468	0.000154602	0.0976165	3.81535	0.0196055	0.0297035	0.00950741	0.00513858		228	0.684878	0.406349	0.0032864	0.019225	-0.0050188	0.00808764		468	0.000566105	3.47175	0.0198441	0.0310767	0.00861151	0.00571588		chr1:32169537-32169869	Island	COL16A1;COL16A1	NM_001856;NM_001856	1stExon;5'UTR				1:31942130-31942430	1:32169209-32171124	Unclassified	TRUE
cg15890707	chr5	172197278	+	DUSP1		468	0.000155548	0.0979177	3.81379	0.0108622	0.0164593	0.00526522	0.00284815		228	0.433702	0.7843	0.00383942	0.0134868	-0.0050188	0.00489535		468	0.000365244	3.59083	0.0109399	0.016927	0.00495283	0.00304663		chr5:172197482-172199606	N_Shore	DUSP1	NM_004417	Body		RDMR		5:172129863-172131483
cg04330326	chr19	2770448	+	SGTA		468	0.000155634	0.0979177	3.81365	0.0175551	0.0266011	0.00850908	0.00460322		228	0.315702	1.00561	0.00636285	0.0188324	-0.0050188	0.00632737		468	0.000222299	3.72192	0.0262361	0.0400886	0.0123836	0.00704907		chr19:2772811-2773930	N_Shelf	SGTA	NM_003021	5'UTR			TRUE	19:2721418-2722109			TRUE
cg00800512	chr19	58095518	+	ZIK1		468	0.000156352	0.0981941	3.81248	0.0153297	0.0232315	0.00742801	0.00402094		228	0.50043	0.674921	0.00391052	0.015329	-0.0050188	0.00579404		468	0.00752984	2.68438	0.0118628	0.0205473	0.0031784	0.00441921		chr19:58094739-58095764	Island	ZIK1	NM_001010879	TSS200				19:62786552-62787551	19:58094927-58095843	Unclassified	TRUE
cg03963011	chr11	128418551	-	ETS1		468	0.000156817	0.0983107	3.81172	0.0169873	0.0257452	0.00822945	0.0044566		228	0.862186	-0.173794	-0.0011546	0.011938	-0.0050188	0.0066435		468	0.00126745	3.2434	0.01645	0.026417	0.00648304	0.00507184		chr11:128419198-128419513	N_Shore	ETS1	NM_001143820	Body				11:127923761-127923928	11:128418093-128419259	Unclassified	TRUE
cg10444281	chr14	75895468	+	JDP2;JDP2;JDP2		468	0.000157748	0.0986079	3.81021	0.0137462	0.0208359	0.00665649	0.00360772		228	0.636348	0.473465	0.00239216	0.0123492	-0.0050188	0.00505246		468	8.88421e-05	3.95448	0.0158909	0.0237878	0.00799399	0.00401846		chr14:75894308-75895469	Island	JDP2;JDP2;JDP2	NM_001135048;NM_130469;NM_001135047	5'UTR;5'UTR;5'UTR					14:75893231-75895730	Promoter_Associated
cg00330170	chr19	42830596	+	MEGF8		468	0.000157851	0.0986079	3.81004	0.0177514	0.0269073	0.0085956	0.00465912		228	0.776307	0.284482	0.00208492	0.0165281	-0.0050188	0.00732884		468	0.000765955	3.38758	0.0188137	0.0297276	0.00789974	0.00555372		chr19:42829555-42830597	Island	MEGF8	NM_001410	Body
cg26241863	chr8	145849419	-			468	0.000160035	0.0995499	-3.80654	-0.0209848	-0.0101513	-0.0318183	0.00551283		228	0.388734	0.863614	0.00692891	0.0227404	-0.0050188	0.00802315		468	0.000187334	-3.76622	-0.0211349	-0.010107	-0.0321628	0.0056117		chr8:145849885-145851998	N_Shore							8:145820227-145820432	8:145849214-145849431	Unclassified_Cell_type_specific
cg25435917	chr3	12917884	-			468	0.000160085	0.0995499	3.80646	0.0143615	0.0217759	0.00694716	0.00377294		228	0.845839	0.194658	0.00118092	0.0131367	-0.0050188	0.00606668		468	0.000123005	3.87331	0.0164051	0.0247284	0.00808183	0.00423542		chr3:12917391-12918016	Island							3:12892392-12892944			TRUE
cg21661347	chr19	8674237	+	ADAMTS10		468	0.000160238	0.0995499	3.80621	0.00956608	0.014505	0.00462712	0.00251328		228	0.497645	0.679319	0.00261002	0.0101818	-0.0050188	0.00384211		468	9.25669e-05	3.94431	0.0111685	0.0167329	0.00560406	0.00283155		chr19:8674332-8674764	N_Shore	ADAMTS10	NM_030957	5'UTR							TRUE
cg01253149	chr3	184321996	+			468	0.000160489	0.0995499	3.80581	0.0111501	0.0169075	0.00539271	0.00292975		228	0.0752275	1.78748	0.00801636	0.0168546	-0.0050188	0.00448473		468	0.000764506	3.38811	0.0105008	0.0165914	0.00441017	0.0030993		chr3:184321783-184322277	Island							3:185804328-185805330	3:184321370-184322289	Unclassified_Cell_type_specific
cg04653522	chr11	87908631	-	RAB38		468	0.000160867	0.0996086	3.80521	0.0266366	0.0403927	0.0128805	0.00700003		228	0.565629	-0.575364	-0.00604983	0.014672	-0.0050188	0.0105148		468	0.00633533	2.74255	0.0209073	0.0358883	0.0059263	0.0076233		chr11:87908243-87908614	S_Shore	RAB38	NM_022337	TSS200				11:87547892-87548483
cg15229481	chr20	865829	-	ANGPT4		468	0.000162094	0.100193	3.80327	0.0119724	0.0181586	0.0057863	0.00314793		228	0.49008	-0.691333	-0.00348458	0.00644866	-0.0050188	0.00504038		468	0.00375766	2.91275	0.0108705	0.0182046	0.00353648	0.00373205		chr20:865828-866064	Island	ANGPT4	NM_015985	Body		DMR	TRUE	20:813710-814031	20:865650-865948	Unclassified_Cell_type_specific	TRUE
cg12190044	chr9	102590743	-	NR4A3;NR4A3;NR4A3;NR4A3		468	0.000162384	0.100196	3.80282	0.0193624	0.0293682	0.00935669	0.0050916		228	0.355349	0.926202	0.00666216	0.0208376	-0.0050188	0.00719299		468	0.000747484	3.39444	0.0192661	0.0304199	0.0081123	0.00567578		chr9:102590742-102591303	Island	NR4A3;NR4A3;NR4A3;NR4A3	NM_173199;NM_006981;NM_173200;NM_173198	Body;Body;Body;Body			TRUE	9:101630288-101631073
cg17597419	chr1	204380949	-	PPP1R15B		468	0.000163198	0.10037	3.80153	0.00478554	0.00725935	0.00231172	0.00125885		228	0.0638526	1.86252	0.00376195	0.00774244	-0.0050188	0.00201982		468	9.26467e-05	3.94408	0.00491008	0.00735654	0.00246361	0.00124492		chr1:204380313-204381159	Island	PPP1R15B	NM_032833	TSS200	high-CpG:202647384-202647651			1:202646785-202648028	1:204380016-204381515	Unclassified
cg22143698	chr5	10608058	-	ANKRD33B		468	0.000163235	0.10037	3.80148	0.0271145	0.0411312	0.0130979	0.00713263		228	0.618381	-0.498848	-0.0048409	0.0142834	-0.0050188	0.00970415		468	0.000184511	3.77013	0.0316442	0.0481386	0.0151499	0.00839341			OpenSea	ANKRD33B	NM_001164440	Body			TRUE		5:10607945-10608122	Unclassified_Cell_type_specific
cg18017853	chr15	55563294	-	RAB27A;RAB27A;RAB27A;RAB27A		468	0.000163803	0.10044	-3.80059	-0.0115672	-0.00558625	-0.0175482	0.00304353		228	0.114834	1.58306	0.0068933	0.0154747	-0.0050188	0.0043544		468	0.000520276	-3.49495	-0.0106715	-0.00467107	-0.0166719	0.0030534			OpenSea	RAB27A;RAB27A;RAB27A;RAB27A	NM_183236;NM_183235;NM_004580;NM_183234	TSS200;5'UTR;TSS1500;TSS1500
cg18403970	chr19	54291050	+	MIR372;MIR373		468	0.000163919	0.10044	-3.80041	-0.0109103	-0.00526873	-0.0165519	0.00287083		228	0.192408	1.30747	0.00548244	0.013746	-0.0050188	0.00419317		468	0.000232447	-3.7103	-0.0111058	-0.00522361	-0.0169879	0.00299323			OpenSea	MIR372;MIR373	NR_029865;NR_029866	TSS200;TSS1500				19:58982710-58983058
cg20528350	chr11	129912579	-			468	0.000164814	0.100813	-3.79901	-0.00330444	-0.00159513	-0.00501376	0.000869818		228	0.132037	1.51169	0.00209413	0.00482415	-0.0050188	0.00138529		468	6.35689e-05	-4.03653	-0.00344819	-0.00176947	-0.00512691	0.000854245		chr11:129910305-129910950	S_Shore						TRUE				TRUE
cg15374924	chr11	126290232	+			468	0.000165408	0.100836	3.7981	0.0262834	0.0398824	0.0126843	0.00692013		228	0.961942	-0.0477709	-0.000367781	0.0148046	-0.0050188	0.00769885		468	0.000863837	3.35362	0.0256318	0.0406516	0.0106121	0.00764304		chr11:126286451-126286870	S_Shelf
cg15353061	chr14	51562486	+	TRIM9;TRIM9		468	0.000165424	0.100836	3.79806	0.00413534	0.00627499	0.00199569	0.0010888		228	0.877655	0.154121	0.000273094	0.0037651	-0.0050188	0.00177194		468	0.000502349	3.50454	0.00393646	0.0061438	0.00172911	0.00112324		chr14:51560116-51562487	Island	TRIM9;TRIM9	NM_052978;NM_015163	TSS200;TSS200				14:50629875-50632237
cg02770947	chr16	88942093	+	CBFA2T3;CBFA2T3		468	0.000166235	0.101155	-3.79681	-0.00675237	-0.0032575	-0.0102472	0.00177843		228	0.545846	0.604927	0.00145264	0.00618504	-0.0050188	0.00240135		468	0.000269024	-3.67201	-0.0067712	-0.00314745	-0.010395	0.001844		chr16:88943427-88943669	N_Shore	CBFA2T3;CBFA2T3	NM_175931;NM_005187	3'UTR;3'UTR				16:87469466-87469629
cg11648730	chr5	92907151	+	FLJ42709;FLJ42709;FLJ42709		468	0.000166535	0.101163	3.79636	0.0184743	0.0280373	0.00891128	0.00486631		228	0.462092	0.736687	0.00500645	0.0183993	-0.0050188	0.0067959		468	0.00131837	3.2319	0.0173789	0.0279461	0.00681166	0.0053773		chr5:92906239-92908875	Island	FLJ42709;FLJ42709;FLJ42709	NR_015369;NR_021490;NR_021491	TSS1500;Body;Body		RDMR	TRUE	5:92931903-92933043	5:92906983-92908154	Unclassified_Cell_type_specific
cg22233512	chr17	55543388	-	MSI2;MSI2		468	0.000166857	0.101184	3.79587	0.0314291	0.0477001	0.015158	0.00827981		228	0.549271	0.599773	0.00709294	0.0303989	-0.0050188	0.011826		468	0.000361556	3.59355	0.0354375	0.0548166	0.0160583	0.0098614			OpenSea	MSI2;MSI2	NM_138962;NM_170721	Body;Body			TRUE
cg15679064	chr19	49134105	-	DBP		468	0.000167921	0.101654	3.79424	0.0214127	0.032503	0.0103225	0.00564348		228	0.989045	0.0137464	0.000115116	0.0166186	-0.0050188	0.00837428		468	0.00185876	3.13016	0.0240825	0.0392019	0.0089632	0.00769371		chr19:49132603-49134291	Island	DBP	NM_001352	Body				19:53825793-53826073	19:49133377-49134426	Gene_Associated
cg26605164	chr10	102821565	+	KAZALD1;KAZALD1		468	0.000168723	0.101845	3.79302	0.0257362	0.03907	0.0124024	0.00678515		228	0.96457	-0.0444692	-0.000394327	0.017081	-0.0050188	0.00886741		468	0.00028697	3.655	0.035163	0.0540689	0.0162572	0.00962053		chr10:102820488-102822874	Island	KAZALD1;KAZALD1	NM_030929;NM_030929	1stExon;5'UTR	high-CpG:102811542-102811756	CDMR	TRUE	10:102810162-102811897
cg10790791	chr4	154711597	-	SFRP2		468	0.000168815	0.101845	3.79288	0.0108906	0.0165332	0.00524803	0.00287133		228	0.500192	-0.675297	-0.00298023	0.00571703	-0.0050188	0.00441321		468	0.00126522	3.24391	0.0101877	0.0163593	0.00401599	0.00314055		chr4:154712073-154712706	N_Shore	SFRP2	NM_003013	TSS1500		RDMR		4:154930520-154931366
cg02298570	chr19	2840764	+	ZNF555		468	0.000169377	0.101858	3.79203	0.0252277	0.0383015	0.012154	0.00665283		228	0.213085	1.24872	0.0115376	0.0297463	-0.0050188	0.00923956		468	2.8565e-05	4.22727	0.0280671	0.0411149	0.0150194	0.00663954		chr19:2840864-2842213	N_Shore	ZNF555	NM_152791	TSS1500
cg18494399	chr11	35441558	-	SLC1A2		468	0.000169414	0.101858	3.79196	0.00480246	0.00729129	0.00231364	0.00126649		228	0.0537882	1.93885	0.00390578	0.00787576	-0.0050188	0.00201448		468	0.000339915	3.61004	0.00472341	0.00729464	0.00215218	0.00130841		chr11:35440375-35441882	Island	SLC1A2	NM_004171	TSS1500		DMR		11:35396952-35398718
cg19429599	chr5	50266099	-			468	0.000170347	0.102189	3.79057	0.0148591	0.0225625	0.00715571	0.00392002		228	0.524567	-0.637332	-0.00473243	0.00990101	-0.0050188	0.00742539		468	0.000222414	3.72179	0.0147117	0.0224797	0.00694371	0.00395285		chr5:50265085-50265737	S_Shore					RDMR
cg14399183	chr9	124048308	+	GSN;GSN;GSN;GSN;GSN;GSN;GSN		468	0.000170544	0.102189	3.79027	0.0180734	0.0274439	0.00870287	0.00476836		228	0.63814	-0.47095	-0.00361967	0.0115272	-0.0050188	0.00768589		468	0.00109295	3.28634	0.0226485	0.0361918	0.00910524	0.00689171			OpenSea	GSN;GSN;GSN;GSN;GSN;GSN;GSN	NM_001127664;NM_001127667;NM_001127662;NM_198252;NM_001127665;NM_001127663;NM_001127666	5'UTR;5'UTR;5'UTR;5'UTR;5'UTR;5'UTR;5'UTR	low-CpG:123088087-123088249
cg00727912	chr20	61583736	-	SLC17A9		468	0.000171183	0.102344	3.78931	0.0161107	0.0244657	0.00775565	0.00425161		228	0.736319	-0.337156	-0.00235005	0.0113864	-0.0050188	0.00697021		468	0.00011183	3.89722	0.0232222	0.0349319	0.0115125	0.00595866		chr20:61583891-61584222	N_Shore	SLC17A9	NM_022082	TSS1500							TRUE
cg18905668	chr11	18388147	+	GTF2H1;GTF2H1		468	0.000171385	0.102344	3.78901	0.0219834	0.0333849	0.0105818	0.00580187		228	0.97052	-0.0369984	-0.000329834	0.0172389	-0.0050188	0.00891483		468	0.00267465	3.01935	0.0223238	0.0368533	0.00779424	0.00739357			OpenSea	GTF2H1;GTF2H1	NM_005316;NM_001142307	3'UTR;3'UTR
cg17225426	chr1	204951336	-	NFASC;NFASC;NFASC;NFASC		468	0.000171979	0.102344	-3.78812	-0.00979001	-0.0047113	-0.0148687	0.00258439		228	0.476138	0.713742	0.00250384	0.00941723	-0.0050188	0.00350804		468	0.00247132	-3.0437	-0.00846055	-0.00299803	-0.0139231	0.00277969		chr1:204950982-204951210	S_Shore	NFASC;NFASC;NFASC;NFASC	NM_001005388;NM_001160331;NM_015090;NM_001160332	Body;Body;Body;Body
cg01808739	chr1	93912802	+	FNBP1L;FNBP1L;FNBP1L		468	0.000172058	0.102344	3.78801	0.0158665	0.0240977	0.00763525	0.00418861		228	0.458488	0.742638	0.00439724	0.0160662	-0.0050188	0.00592111		468	0.000226657	3.71687	0.0171351	0.0261946	0.00807555	0.00461009		chr1:93913636-93914524	N_Shore	FNBP1L;FNBP1L;FNBP1L	NM_017737;NM_001164473;NM_001024948	TSS1500;TSS1500;TSS1500
cg23869743	chr10	99611477	+	GOLGA7B		468	0.000172605	0.102344	3.78719	0.0175966	0.0267274	0.00846588	0.00464635		228	0.528011	0.632042	0.00418536	0.0172355	-0.0050188	0.00662197		468	0.000582601	3.46383	0.0190025	0.0297834	0.00822169	0.00548599		chr10:99609425-99610116	S_Shore	GOLGA7B	NM_001010917	Body			TRUE		10:99611191-99612066	Promoter_Associated_Cell_type_specific
cg08564601	chr11	60048221	+	MS4A4A		468	0.00017264	0.102344	3.78714	0.0132627	0.0201447	0.00638068	0.00350203		228	0.292384	1.05542	0.00570016	0.0163438	-0.0050188	0.00540086		468	0.000312015	3.63284	0.016119	0.0248385	0.00739958	0.00443703			OpenSea	MS4A4A	NM_148975	Body
cg16746901	chr11	2428431	-	TRPM5		468	0.000173367	0.102344	-3.78605	-0.00556543	-0.00267671	-0.00845416	0.00146998		228	0.00683817	2.7302	0.00678636	0.0116849	-0.0050188	0.00248566		468	0.000375564	-3.58335	-0.00519553	-0.00234624	-0.00804483	0.00144991			OpenSea	TRPM5	NM_014555	Body				11:2384936-2385028
cg17311784	chr8	1048486	-			468	0.000173581	0.102344	-3.78573	-0.00493678	-0.00237414	-0.00749943	0.00130405		228	0.186958	-1.32372	-0.0030139	0.0014731	-0.0050188	0.00227683		468	0.000508709	-3.5011	-0.00459334	-0.00201512	-0.00717157	0.00131197		chr8:1048559-1048873	N_Shore							8:1035775-1036280
cg12118504	chr6	33265393	-	RGL2;RGL2		468	0.000173604	0.102344	3.78571	0.0240368	0.0365142	0.0115594	0.00634935		228	0.968676	-0.0393133	-0.000326686	0.0160497	-0.0050188	0.00830979		468	0.000142783	3.83564	0.0343186	0.0519015	0.0167358	0.0089473		chr6:33266302-33267582	N_Shore	RGL2;RGL2	NR_028387;NM_004761	Body;Body					6:33265294-33265530	Unclassified_Cell_type_specific
cg04682905	chr7	5523636	-	FBXL18		468	0.000173708	0.102344	3.78556	0.0169724	0.025783	0.00816175	0.00448345		228	0.056006	1.92107	0.0119367	0.0241819	-0.0050188	0.00621355		468	0.000566311	3.47165	0.0272162	0.0426221	0.0118102	0.00783955		chr7:5526389-5526693	N_Shelf	FBXL18	NM_024963	Body				7:5490102-5490218
cg06870484	chr5	1818203	-			468	0.000174516	0.102525	-3.78436	-0.00210422	-0.00101154	-0.00319691	0.000556032		228	0.851712	0.187152	0.000134226	0.00154764	-0.0050188	0.000717205		468	0.000102085	-3.91997	-0.0021353	-0.00106484	-0.00320577	0.000544724			OpenSea						TRUE
cg24599205	chr1	110754087	+	KCNC4;KCNC4;KCNC4;KCNC4;KCNC4;KCNC4		468	0.000174597	0.102525	3.78424	0.00207754	0.00315641	0.000998682	0.000548999		228	0.857924	-0.179225	-0.000146763	0.00146701	-0.0050188	0.000818876		468	0.000618027	3.44748	0.00183749	0.0028849	0.000790072	0.000532993		chr1:110752256-110754794	Island	KCNC4;KCNC4;KCNC4;KCNC4;KCNC4;KCNC4	NM_001039574;NM_153763;NM_004978;NM_001039574;NM_004978;NM_153763	1stExon;5'UTR;1stExon;5'UTR;5'UTR;1stExon	high-CpG:110555570-110555658			1:110553818-110556317
cg01496602	chr7	156263586	-			468	0.000175177	0.102624	-3.78339	-0.00638892	-0.00307043	-0.00970741	0.00168868		228	0.18625	-1.32586	-0.00341349	0.00166023	-0.0050188	0.00257455		468	0.000869919	-3.35162	-0.00572882	-0.00236984	-0.0090878	0.00170927			OpenSea							7:155956307-155956417
cg12039624	chr10	12940696	-	CCDC3		468	0.000175349	0.102624	-3.78315	-0.0108784	-0.00522766	-0.0165292	0.00287549		228	0.8664	0.168429	0.00075838	0.00963194	-0.0050188	0.00450267		468	0.000568531	-3.47057	-0.010007	-0.00434071	-0.0156734	0.0028834			OpenSea	CCDC3	NM_031455	Body				10:12980420-12980741
cg03922423	chr8	144408588	-	TOP1MT		468	0.000175906	0.102755	3.78233	0.0157731	0.0239682	0.00757806	0.00417021		228	0.609951	0.51087	0.00325928	0.0158323	-0.0050188	0.00637986		468	0.00086253	3.35404	0.0233705	0.0370635	0.00967759	0.00696787			OpenSea	TOP1MT	NM_052963	Body				8:144479569-144480120
cg24594997	chr3	139258166	-	RBP1;RBP1;RBP1		468	0.000176224	0.102755	3.78186	0.00667058	0.0101368	0.00320439	0.00176384		228	0.916104	0.105463	0.000268344	0.00528274	-0.0050188	0.00254445		468	0.000946278	3.32768	0.00600578	0.00955248	0.00245907	0.0018048		chr3:139258152-139258731	Island	RBP1;RBP1;RBP1	NM_002899;NM_001130992;NM_001130993	Body;Body;Body		DMR		3:140740768-140741630			TRUE
cg07291256	chr2	236574643	+	AGAP1;AGAP1		468	0.000176866	0.102755	3.78092	0.00485691	0.0073813	0.00233252	0.00128458		228	0.612641	-0.507025	-0.00110069	0.00317751	-0.0050188	0.00217088		468	0.00376803	2.91187	0.00413138	0.00691955	0.00134321	0.00141881		chr2:236578080-236580153	N_Shelf	AGAP1;AGAP1	NM_014914;NM_001037131	Body;Body					2:236574630-236574733	Unclassified_Cell_type_specific
cg12106976	chr6	152002859	-			468	0.000176972	0.102755	3.78078	0.0264512	0.0401998	0.0127026	0.00699623		228	0.938471	-0.077279	-0.000796469	0.0195147	-0.0050188	0.0103064		468	0.000544272	3.48257	0.0305979	0.0478638	0.013332	0.00878601			OpenSea							6:152044549-152044732
cg20904475	chr8	61823027	+			468	0.00017717	0.102755	3.7805	0.0267827	0.0407047	0.0128608	0.00708444		228	0.0254705	-2.2494	-0.0208085	-0.00257787	-0.0050188	0.0092507		468	0.000876511	3.34948	0.0268191	0.0425539	0.0110842	0.00800692		chr8:61822358-61823028	Island							8:61984882-61985582	8:61821511-61823439	Promoter_Associated
cg18720486	chr3	72870838	+	SHQ1		468	0.000177323	0.102755	3.78027	0.0267082	0.0405922	0.0128241	0.00706514		228	0.716683	0.36336	0.00342403	0.0219947	-0.0050188	0.00942326		468	0.000318536	3.62735	0.0299065	0.0461086	0.0137043	0.00824472			OpenSea	SHQ1	NM_018130	Body			TRUE		3:72870707-72870970	Gene_Associated
cg15485700	chr1	117421329	-			468	0.000178203	0.103096	3.779	0.0176226	0.0267866	0.00845854	0.00466328		228	0.82808	-0.217422	-0.00151173	0.0121907	-0.0050188	0.00695299		468	0.00222095	3.07636	0.0167531	0.0274549	0.00605135	0.00544577			OpenSea						TRUE		1:117420309-117421735	Unclassified_Cell_type_specific
cg07850987	chr17	46645972	-	HOXB3		468	0.000179129	0.103425	3.77767	0.0196353	0.0298496	0.00942103	0.00519773		228	0.346761	0.942896	0.00784959	0.0242559	-0.0050188	0.00832498		468	0.000939703	3.32967	0.0246264	0.0391608	0.010092	0.00739605		chr17:46641534-46642110	S_Shelf	HOXB3	NM_002146	5'UTR				17:44000971-44001043
cg21537235	chr5	140346394	-	PCDHAC2;PCDHA7;PCDHA12;PCDHA6;PCDHA10;PCDHA4;PCDHA11;PCDHA8;PCDHA6;PCDHA1;PCDHA2;PCDHA1;PCDHA9;PCDHA13;PCDHA5;PCDHAC1;PCDHA3;PCDHAC2;PCDHA10		468	0.000179651	0.103425	3.77692	0.0137568	0.0209145	0.00659909	0.00364232		228	0.0135504	2.48889	0.0161877	0.0290053	-0.0050188	0.00650399		468	0.0258193	2.2362	0.0106476	0.0200046	0.00129057	0.00476147		chr5:140346105-140346931	Island	PCDHAC2;PCDHA7;PCDHA12;PCDHA6;PCDHA10;PCDHA4;PCDHA11;PCDHA8;PCDHA6;PCDHA1;PCDHA2;PCDHA1;PCDHA9;PCDHA13;PCDHA5;PCDHAC1;PCDHA3;PCDHAC2;PCDHA10	NM_018899;NM_018910;NM_018903;NM_018909;NM_018901;NM_018907;NM_018902;NM_018911;NM_031849;NM_031411;NM_018905;NM_018900;NM_031857;NM_018904;NM_018908;NM_018898;NM_018906;NM_031883;NM_031860	1stExon;Body;Body;Body;Body;Body;Body;Body;Body;Body;Body;Body;Body;Body;Body;Body;Body;1stExon;Body				5:140326082-140327488
cg14993614	chr3	32023069	-	OSBPL10;OSBPL10;ZNF860		468	0.000179786	0.103425	3.77673	0.00928007	0.0141088	0.00445138	0.00245717		228	0.345846	0.94469	0.00349548	0.0107875	-0.0050188	0.00370014		468	6.41372e-05	4.03438	0.00979517	0.0145664	0.00502393	0.00242792		chr3:32021969-32023364	Island	OSBPL10;OSBPL10;ZNF860	NM_017784;NM_017784;NM_001137674	1stExon;5'UTR;TSS200				3:31996991-31998480	3:32021823-32023358	Unclassified	TRUE
cg04294888	chr22	28839249	+	TTC28		468	0.000180648	0.103425	3.7755	0.0123761	0.0188179	0.00593437	0.00327801		228	0.641838	-0.465769	-0.00259095	0.00837171	-0.0050188	0.00556274		468	0.000923589	3.3346	0.0111854	0.0177772	0.0045936	0.00335435			OpenSea	TTC28	NM_001145418	Body		DMR		22:27168195-27169274	22:28837881-28839264	Unclassified
cg23368579	chr18	519265	+			468	0.000180681	0.103425	3.77544	0.00437	0.00664461	0.00209538	0.00115748		228	0.105746	1.62424	0.002747	0.00607998	-0.0050188	0.00169125		468	0.000429881	3.54693	0.00439009	0.00682238	0.00195779	0.00123771		chr18:514510-515477	S_Shelf						TRUE
cg03084724	chr10	125853232	-			468	0.000180806	0.103425	3.77528	0.0160199	0.0243587	0.00768107	0.00424337		228	0.309618	-1.01836	-0.0065746	0.00614859	-0.0050188	0.00645607		468	0.00388823	2.90187	0.0126592	0.0212321	0.00408635	0.00436244		chr10:125851151-125853233	Island					DMR		10:125841171-125843223			TRUE
cg16749578	chr19	17357619	-	NR2F6		468	0.000181276	0.103425	3.77461	0.0186228	0.0283183	0.00892738	0.00493371		228	0.26759	1.11143	0.00810611	0.0224795	-0.0050188	0.00729344		468	0.000156837	3.81176	0.0227688	0.0345073	0.0110303	0.00597331		chr19:17355181-17356471	S_Shore	NR2F6	NM_005234	TSS1500				19:17215806-17218642
cg24576425	chr2	158114404	-	GALNT5;GALNT5		468	0.00018132	0.103425	3.77455	0.0184422	0.0280438	0.00884065	0.00488595		228	0.707945	0.375101	0.00297488	0.0186046	-0.0050188	0.0079309		468	0.000657556	3.43027	0.0211307	0.0332362	0.00902521	0.00616006			OpenSea	GALNT5;GALNT5	NM_014568;NM_014568	1stExon;5'UTR			TRUE
cg26846959	chr6	143998958	-	PHACTR2;PHACTR2;PHACTR2;PHACTR2		468	0.000181576	0.103425	3.77418	0.0168974	0.0256956	0.00809927	0.00447711		228	0.435918	0.780521	0.00507276	0.0178809	-0.0050188	0.00649919		468	0.00141669	3.21082	0.0152581	0.0245967	0.00591949	0.0047521		chr6:143999154-143999667	N_Shore	PHACTR2;PHACTR2;PHACTR2;PHACTR2	NM_001100164;NM_001100166;NM_014721;NM_001100165	TSS200;Body;Body;TSS200					6:143998630-143999875	Promoter_Associated	TRUE
cg22207405	chr2	70853907	-			468	0.000181773	0.103425	-3.77391	-0.026813	-0.0128509	-0.040775	0.00710483		228	0.115669	1.57941	0.0157976	0.0355093	-0.0050188	0.0100022		468	0.00147707	-3.19853	-0.0253451	-0.00977325	-0.0409171	0.007924			OpenSea						TRUE
cg23534216	chr10	102821552	+	KAZALD1;KAZALD1		468	0.000182001	0.103425	3.77358	0.0190065	0.0289044	0.00910862	0.00503673		228	0.739993	-0.332279	-0.00223704	0.0110307	-0.0050188	0.00673241		468	0.000163791	3.80068	0.0244341	0.0370678	0.0118004	0.00642887		chr10:102820488-102822874	Island	KAZALD1;KAZALD1	NM_030929;NM_030929	1stExon;5'UTR	high-CpG:102811542-102811756	CDMR		10:102810162-102811897
cg05951521	chr16	19421937	+	TMC5;TMC5		468	0.000182836	0.103597	3.77239	0.00658122	0.0100096	0.00315288	0.00174457		228	0.563239	-0.578908	-0.00138613	0.00333253	-0.0050188	0.00239438		468	0.00114622	3.27259	0.00596021	0.00953925	0.00238117	0.00182125		chr16:19421816-19422498	Island	TMC5;TMC5	NM_001105249;NM_001105248	TSS200;TSS200			TRUE	16:19329404-19329999			TRUE
cg22626522	chr22	41763436	+	TEF;TEF		468	0.000183204	0.103597	3.77189	0.0148773	0.0226284	0.00712629	0.00394427		228	0.827087	0.218698	0.00129365	0.012951	-0.0050188	0.00591524		468	0.000783426	3.38123	0.0168563	0.0266531	0.0070595	0.00498526			OpenSea	TEF;TEF	NM_001145398;NM_001145398	1stExon;5'UTR	low-CpG:40093245-40093462		TRUE		22:41763076-41763760	Unclassified_Cell_type_specific
cg25040061	chr10	130013097	+			468	0.000183207	0.103597	-3.77187	-0.00568017	-0.0027208	-0.00863953	0.00150593		228	0.177917	1.35149	0.00287775	0.00707404	-0.0050188	0.00212932		468	0.000151506	-3.82056	-0.00564429	-0.00274108	-0.00854751	0.00147735		chr10:130008558-130009620	S_Shelf							10:129903087-129903145
cg08365301	chr10	5523060	+			468	0.00018355	0.103597	-3.7714	-0.00820593	-0.00393011	-0.0124818	0.00217583		228	0.349285	0.937963	0.00363596	0.0112754	-0.0050188	0.00387644		468	0.00204592	-3.10126	-0.0075901	-0.00278053	-0.0123997	0.00244742			OpenSea							10:5513009-5513124
cg09772661	chr19	7794952	+	CLEC4G		468	0.000184179	0.103597	3.77052	0.0203064	0.0308898	0.00972298	0.00538556		228	0.76978	0.293022	0.00269529	0.0208226	-0.0050188	0.00919826		468	0.00153371	3.18742	0.0183665	0.02969	0.00704289	0.00576218		chr19:7794793-7796410	Island	CLEC4G	NM_198492	Body		DMR	TRUE	19:7700800-7702398	19:7793963-7795412	Unclassified_Cell_type_specific
cg14171486	chr1	155139557	+			468	0.000184213	0.103597	3.77048	0.0207019	0.0314915	0.00991221	0.00549052		228	0.372221	0.894134	0.00741835	0.0237689	-0.0050188	0.00829669		468	0.000654173	3.43171	0.024104	0.0379071	0.0103009	0.00702391			OpenSea						TRUE		1:155139490-155139613	Unclassified_Cell_type_specific
cg09648933	chr17	62009835	+	CD79B;CD79B;CD79B		468	0.000184362	0.103597	3.77027	0.0238919	0.0363449	0.0114389	0.00633693		228	0.688782	0.401033	0.00351098	0.0207644	-0.0050188	0.00875483		468	0.00213205	3.08877	0.021562	0.0352803	0.0078437	0.00698078			OpenSea	CD79B;CD79B;CD79B	NM_021602;NM_000626;NM_001039933	TSS200;TSS200;TSS200					17:62009355-62009890	Promoter_Associated
cg09046550	chr5	79258838	-			468	0.000185301	0.103959	-3.76896	-0.0133932	-0.00640994	-0.0203764	0.00355354		228	0.958897	-0.0515966	-0.000252736	0.00940052	-0.0050188	0.00489831		468	0.000642626	-3.43666	-0.0130184	-0.0055742	-0.0204626	0.0037881			OpenSea						TRUE
cg14280533	chr14	73706527	-	PAPLN		468	0.000185917	0.104139	3.76811	0.0112894	0.0171771	0.00540175	0.00299604		228	0.786041	0.271784	0.00121941	0.0100614	-0.0050188	0.00448668		468	0.000942957	3.32869	0.0109709	0.0174478	0.00449402	0.00329587		chr14:73706299-73706677	Island	PAPLN	NM_173462	Body				14:72776017-72776372
cg10599444	chr14	23305941	-	MMP14;MMP14		468	0.000187231	0.104632	3.76629	0.0279982	0.0426069	0.0133895	0.00743389		228	0.813725	0.235904	0.00239691	0.0224205	-0.0050188	0.0101605		468	0.000856409	3.35606	0.0296191	0.0469626	0.0122755	0.00882553		chr14:23305893-23307013	Island	MMP14;MMP14	NM_004995;NM_004995	5'UTR;1stExon				14:22375734-22376842	14:23304670-23307026	Gene_Associated
cg03386595	chr1	48194304	+			468	0.000187391	0.104632	-3.76607	-0.0142474	-0.0068131	-0.0216818	0.00378311		228	0.0647	1.85657	0.00977824	0.0201577	-0.0050188	0.00526683		468	0.00073472	-3.39927	-0.0136625	-0.00576407	-0.021561	0.00401925		chr1:48190756-48190992	S_Shelf										TRUE
cg07731191	chr12	54329010	-			468	0.000188552	0.104991	3.76448	0.0172354	0.0262327	0.00823815	0.00457844		228	0.852537	0.1861	0.000971011	0.0112537	-0.0050188	0.00521769		468	0.000450011	3.53453	0.0157976	0.0245809	0.00701434	0.00446951		chr12:54332805-54333731	N_Shelf					CDMR
cg22826874	chr3	142608218	+	PCOLCE2		468	0.000188631	0.104991	3.76436	0.00589435	0.00897143	0.00281727	0.00156583		228	0.742265	0.329267	0.000786825	0.00549611	-0.0050188	0.00238963		468	0.000400488	3.56606	0.00590662	0.00916159	0.00265165	0.00165634		chr3:142607195-142608229	Island	PCOLCE2	NM_013363	TSS1500		DMR	TRUE	3:144089902-144090919			TRUE
cg04289624	chr3	47620963	+	CSPG5		468	0.000190281	0.105611	3.76213	0.0185695	0.0282692	0.00886973	0.0049359		228	0.0992224	1.65558	0.0134833	0.0295333	-0.0050188	0.00814417		468	0.000937753	3.33026	0.0199239	0.0316808	0.00816701	0.00598268		chr3:47619112-47621131	Island	CSPG5	NM_006574	TSS1500				3:47594117-47596084
cg25276412	chr4	176987453	-	WDR17;WDR17		468	0.000190345	0.105611	3.76204	0.00798622	0.0121579	0.00381452	0.00212284		228	0.988167	-0.014848	-4.69501e-05	0.00618458	-0.0050188	0.00316205		468	0.000137354	3.84546	0.00796747	0.0120391	0.00389583	0.00207192		chr4:176986921-176987360	S_Shore	WDR17;WDR17	NM_181265;NM_170710	5'UTR;5'UTR		CDMR	TRUE				TRUE
cg24358846	chr8	99984680	-			468	0.000191037	0.105829	3.76111	0.0342453	0.0521381	0.0163524	0.0091051		228	0.749799	0.319302	0.00436115	0.0312782	-0.0050188	0.0136584		468	0.000131585	3.85631	0.0355531	0.0536708	0.0174354	0.00921946		chr8:99984584-99985072	Island							8:100053634-100054226
cg22344727	chr12	81102035	-	MYF6		468	0.000192162	0.106285	3.75959	0.00832018	0.0126692	0.00397121	0.00221306		228	0.0660791	1.84701	0.00639708	0.0132227	-0.0050188	0.00346348		468	0.00806502	2.66098	0.00683183	0.0118772	0.00178646	0.00256741		chr12:81102034-81102716	Island	MYF6	NM_002469	Body		RDMR		12:79625909-79626918
cg03973663	chr8	56791576	+	LYN;LYN		468	0.000193579	0.106638	3.7577	0.0176181	0.0268318	0.00840446	0.00468855		228	0.233387	1.19494	0.0087757	0.0232488	-0.0050188	0.00734402		468	7.94025e-05	3.98218	0.0210822	0.031486	0.0106784	0.00529414		chr8:56792115-56793325	N_Shore	LYN;LYN	NM_002350;NM_001111097	TSS1500;TSS1500
cg06095752	chr2	102313242	+	MAP4K4;MAP4K4;MAP4K4		468	0.000193579	0.106638	3.7577	0.0249748	0.0380358	0.0119139	0.00664632		228	0.493864	0.685312	0.00651287	0.0252417	-0.0050188	0.00950351		468	0.000330041	3.61791	0.028116	0.0433879	0.0128441	0.00777133		chr2:102313549-102314478	N_Shore	MAP4K4;MAP4K4;MAP4K4	NM_145687;NM_145686;NM_004834	TSS1500;TSS1500;TSS1500				2:101679654-101680928
cg10149021	chr10	121484846	-	INPP5F;INPP5F		468	0.000193709	0.106638	3.75752	0.00961399	0.014642	0.00458597	0.0025586		228	0.286276	1.0689	0.00439735	0.0125047	-0.0050188	0.00411388		468	0.000606787	3.45258	0.00908063	0.0142492	0.00391207	0.0026301		chr10:121485063-121485319	N_Shore	INPP5F;INPP5F	NR_003251;NM_014937	TSS1500;TSS1500				10:121474822-121474889
cg08130912	chr14	64687388	+	SYNE2;SYNE2;SYNE2;SYNE2		468	0.000194378	0.106743	3.75663	0.0231395	0.0352441	0.0110349	0.00615965		228	0.179428	1.34678	0.0115811	0.0285275	-0.0050188	0.00859908		468	0.000603728	3.45398	0.0269532	0.0422883	0.0116181	0.00780352			OpenSea	SYNE2;SYNE2;SYNE2;SYNE2	NM_182914;NM_015180;NM_182910;NM_182913	Body;Body;Body;Body
cg05917419	chr5	124013536	-	ZNF608		468	0.000194505	0.106743	-3.75646	-0.0186799	-0.00890775	-0.028452	0.00497273		228	0.219529	1.23127	0.00797082	0.0207287	-0.0050188	0.00647369		468	0.000459631	-3.52878	-0.019008	-0.00842256	-0.0295934	0.00538655			OpenSea	ZNF608	NM_020747	Body			TRUE
cg08616951	chr11	394545	-	PKP3		468	0.000194856	0.106769	-3.75599	-0.00647162	-0.00308565	-0.00985758	0.00172301		228	0.857559	0.179691	0.00057557	0.006888	-0.0050188	0.0032031		468	0.00150688	-3.19263	-0.00579263	-0.0022271	-0.00935816	0.00181438		chr11:394257-394619	Island	PKP3	NM_007183	Body			TRUE	11:384222-384608
cg02719752	chr3	62861245	+	CADPS;CADPS;CADPS		468	0.000196099	0.106885	3.75436	0.0140305	0.0213744	0.0066865	0.00373712		228	0.408989	0.827244	0.00461868	0.0156217	-0.0050188	0.00558322		468	0.00611435	2.75438	0.0112586	0.0192913	0.00322599	0.00408753		chr3:62859617-62861190	S_Shore	CADPS;CADPS;CADPS	NM_003716;NM_183394;NM_183393	TSS200;TSS200;TSS200				3:62834658-62836540
cg25510090	chr19	56616706	-	ZNF787		468	0.000196324	0.106885	3.75406	0.0191058	0.0291072	0.00910447	0.00508938		228	0.620147	-0.496339	-0.00361087	0.0107262	-0.0050188	0.007275		468	0.00214952	3.08629	0.0184326	0.0301693	0.00669589	0.00597241		chr19:56615088-56615955	S_Shore	ZNF787	NM_001002836	5'UTR				19:61308518-61308855	19:56616482-56617107	Unclassified_Cell_type_specific	TRUE
cg12209448	chr4	151148677	+	DCLK2;DCLK2		468	0.00019657	0.106885	-3.75372	-0.00431404	-0.00205556	-0.00657251	0.00114927		228	0.547729	0.602091	0.00107074	0.00457542	-0.0050188	0.00177838		468	0.000213491	-3.73242	-0.00439586	-0.0020814	-0.00671033	0.00117775			OpenSea	DCLK2;DCLK2	NM_001040261;NM_001040260	Body;Body			TRUE
cg03923934	chr11	133402230	+	OPCML;OPCML		468	0.000196764	0.106885	3.75348	0.0104065	0.0158549	0.00495818	0.0027725		228	0.891722	-0.136282	-0.000605419	0.00814937	-0.0050188	0.00444241		468	0.00304095	2.97947	0.00853533	0.0141649	0.00290571	0.00286471			OpenSea	OPCML;OPCML	NM_001012393;NM_001012393	5'UTR;1stExon				11:132907363-132907577
cg11298412	chr4	75858589	-	PARM1		468	0.000196816	0.106885	3.7534	0.0035173	0.00535882	0.00167577	0.000937096		228	0.190916	1.31188	0.0017754	0.00444242	-0.0050188	0.00135332		468	0.00129343	3.23747	0.00301669	0.00484783	0.00118555	0.000931804		chr4:75858300-75859931	Island	PARM1	NM_015393	Body	high-CpG:76077229-76077666		TRUE	4:76077131-76078673	4:75858132-75858759	Unclassified_Cell_type_specific
cg24879087	chr10	134310936	+			468	0.000196888	0.106885	3.75332	0.0179669	0.0273739	0.00855987	0.00478693		228	0.0176488	2.39079	0.0187896	0.0342779	-0.0050188	0.00785916		468	0.000330839	3.61727	0.0200756	0.0309821	0.00916911	0.00554994			OpenSea						TRUE	10:134160785-134161105
cg00956964	chr18	12420862	+	SLMO1;SLMO1		468	0.000197961	0.106989	3.75192	0.0207631	0.0316383	0.00988802	0.00553401		228	0.426088	0.797374	0.00619234	0.0214969	-0.0050188	0.00776592		468	0.000571244	3.46926	0.0215118	0.0336971	0.00932646	0.00620069		chr18:12420135-12420863	Island	SLMO1;SLMO1	NM_006553;NM_001142405	Body;Body				18:12410136-12410990	18:12419938-12421169	Unclassified
cg09060654	chr10	90985062	-	LIPA;LIPA		468	0.000198021	0.106989	3.75184	0.0525062	0.080008	0.0250044	0.0139948		228	0.82268	0.224365	0.00425596	0.0416387	-0.0050188	0.018969		468	0.000101725	3.92087	0.0536252	0.0805023	0.026748	0.0136769			OpenSea	LIPA;LIPA	NM_001127605;NM_000235	Body;Body					10:90984941-90985201	Unclassified_Cell_type_specific
cg06078469	chr17	55335955	+	MSI2;MSI2		468	0.000198042	0.106989	3.75181	0.0183991	0.0280363	0.00876193	0.00490407		228	0.891306	-0.136809	-0.0010326	0.013842	-0.0050188	0.00754775		468	0.000588939	3.46084	0.0205103	0.0321566	0.00886401	0.0059264		chr17:55333068-55334245	S_Shore	MSI2;MSI2	NM_138962;NM_170721	Body;Body		RDMR
cg24727480	chr12	109901083	-	KCTD10		468	0.000198518	0.106989	3.75119	0.0192327	0.0293082	0.00915723	0.00512709		228	0.325108	0.986207	0.00766671	0.0229871	-0.0050188	0.00777394		468	0.00144111	3.20579	0.0242805	0.0391646	0.00939651	0.00757397			OpenSea	KCTD10	NM_031954	Body		DMR			12:109900884-109901484	Unclassified_Cell_type_specific	TRUE
cg15156584	chr6	18433220	+	RNF144B		468	0.000198598	0.106989	-3.75109	-0.0121557	-0.0057875	-0.0185239	0.00324059		228	0.387984	0.864983	0.00411868	0.0135025	-0.0050188	0.00476158		468	0.00399776	-2.89299	-0.0103477	-0.0033187	-0.0173767	0.00357682			OpenSea	RNF144B	NM_182757	Body			TRUE
cg13966448	chr9	94659196	-	ROR2		468	0.000200857	0.107451	3.74816	0.0141455	0.021562	0.0067291	0.003774		228	0.644639	0.461855	0.00281516	0.0148274	-0.0050188	0.00609534		468	0.000157462	3.81075	0.0169976	0.025763	0.00823214	0.00446043		chr9:94662565-94662818	N_Shelf	ROR2	NM_004560	Body
cg24679890	chr19	17246356	+	MYO9B;MYO9B		468	0.000201006	0.107451	3.74797	0.0253271	0.0386066	0.0120475	0.00675754		228	0.330428	-0.975395	-0.00989388	0.0100962	-0.0050188	0.0101435		468	0.00039341	3.57088	0.0298475	0.0462735	0.0134216	0.0083586			OpenSea	MYO9B;MYO9B	NM_001130065;NM_004145	Body;Body		DMR	TRUE	19:17107135-17107472	19:17246233-17246660	Unclassified	TRUE
cg12774429	chr14	21853470	-	CHD8;CHD8;SUPT16H		468	0.00020108	0.107451	3.74787	0.0228818	0.0348796	0.0108841	0.00610528		228	0.918807	-0.102053	-0.000859688	0.0157417	-0.0050188	0.00842398		468	0.000319369	3.62666	0.0322504	0.0497257	0.014775	0.00889259		chr14:21851498-21852550	S_Shore	CHD8;CHD8;SUPT16H	NM_020920;NM_001170629;NM_007192	3'UTR;3'UTR;TSS1500					14:21853411-21853607	Promoter_Associated
cg01794926	chr15	92470387	-	SLCO3A1;SLCO3A1		468	0.000201269	0.107451	3.74763	0.0296762	0.0452375	0.0141149	0.00791866		228	0.328921	0.978446	0.011144	0.0335897	-0.0050188	0.0113895		468	8.70127e-05	3.95962	0.03121	0.0466995	0.0157205	0.00788207			OpenSea	SLCO3A1;SLCO3A1	NM_001145044;NM_013272	Body;Body			TRUE
cg22749310	chr10	95327107	+	GPR120		468	0.000201297	0.107451	3.7476	0.0170319	0.025963	0.00810081	0.00454476		228	0.709412	0.373126	0.00259014	0.0162704	-0.0050188	0.00694173		468	0.000496575	3.50771	0.0158624	0.0247491	0.00697566	0.00452215		chr10:95326229-95327108	Island	GPR120	NM_181745	Body			TRUE	10:95316220-95317098
cg11361201	chr5	156690796	-			468	0.000201479	0.107451	3.74736	0.0232812	0.03549	0.0110724	0.00621269		228	0.486982	0.696282	0.0056618	0.0216867	-0.0050188	0.00813147		468	0.000311412	3.63336	0.0291285	0.0448831	0.0133739	0.00801697		chr5:156692812-156693749	N_Shelf
cg04346228	chr1	21927956	-	RAP1GAP;RAP1GAP;RAP1GAP		468	0.000201591	0.107451	-3.74721	-0.00135404	-0.000643941	-0.00206413	0.000361346		228	0.0530207	-1.94515	-0.0012682	1.66685e-05	-0.0050188	0.000651978		468	0.000548864	-3.48025	-0.0012329	-0.000536733	-0.00192907	0.000354256		chr1:21930179-21930380	N_Shelf	RAP1GAP;RAP1GAP;RAP1GAP	NM_001145658;NM_001145657;NM_002885	Body;Body;Body
cg00379713	chr11	124940631	-	SLC37A2;SLC37A2		468	0.000201958	0.107485	3.74675	0.0157876	0.0240681	0.0075071	0.00421368		228	0.928519	0.0898105	0.000662093	0.0151905	-0.0050188	0.00737211		468	0.000111234	3.89855	0.020692	0.0311222	0.0102617	0.0053076			OpenSea	SLC37A2;SLC37A2	NM_198277;NM_001145290	Body;Body			TRUE		11:124940424-124940808	Unclassified_Cell_type_specific	TRUE
cg10313947	chr11	124622815	-	VSIG2		468	0.000202959	0.107832	3.74547	0.0101685	0.0155037	0.00483339	0.00271489		228	0.229571	1.20479	0.00514286	0.0135553	-0.0050188	0.00426868		468	0.00154993	3.18431	0.0113934	0.0184247	0.00436211	0.00357799			OpenSea	VSIG2	NM_014312	TSS1500		RDMR
cg00014837	chr12	6757257	-	ACRBP		468	0.000203223	0.107832	-3.74512	-0.0048347	-0.00229783	-0.00737157	0.00129093		228	0.948225	-0.0650099	-0.000100216	0.00293773	-0.0050188	0.00154154		468	0.00100757	-3.30972	-0.00414191	-0.00168264	-0.00660119	0.00125144		chr12:6756001-6756679	S_Shore	ACRBP	NM_032489	TSS1500
cg21646084	chr2	16802843	-	FAM49A		468	0.000203583	0.10786	-3.74467	-0.00682069	-0.0032413	-0.0104001	0.00182144		228	0.133227	1.50703	0.00462646	0.0106764	-0.0050188	0.00306992		468	0.00117919	-3.26437	-0.00585139	-0.00232885	-0.00937392	0.0017925			OpenSea	FAM49A	NM_030797	5'UTR			TRUE
cg12354122	chr15	101419148	-	ALDH1A3		468	0.00020389	0.107861	3.74428	0.0220716	0.0336557	0.0104876	0.00589475		228	0.207661	1.26371	0.0111946	0.0286524	-0.0050188	0.0088585		468	0.000617178	3.44788	0.0204795	0.032152	0.00880697	0.00593974		chr15:101419261-101421133	N_Shore	ALDH1A3	NM_000693	TSS1500		RDMR					TRUE
cg06617341	chr2	177005611	-			468	0.000204415	0.107977	3.74361	0.00507642	0.0077412	0.00241164	0.00135602		228	0.532638	0.624963	0.00145711	0.00605186	-0.0050188	0.00233151		468	0.000471991	3.52155	0.0051484	0.0080214	0.00227541	0.00146197		chr2:177005364-177005666	Island							2:176713411-176713905	2:177004978-177005733	Unclassified
cg03715846	chr9	126761082	+			468	0.000205429	0.108039	3.74234	0.0229684	0.0350294	0.0109074	0.00613745		228	0.767473	0.296045	0.00264932	0.0202855	-0.0050188	0.00894903		468	0.000413155	3.55767	0.0250805	0.0389342	0.0112267	0.00704969		chr9:126762468-126762683	N_Shore						TRUE
cg25395034	chr8	72753268	+			468	0.000205485	0.108039	-3.74227	-0.0127476	-0.00605354	-0.0194416	0.00340637		228	0.0111206	2.56039	0.0116827	0.0206748	-0.0050188	0.00456285		468	0.00248204	-3.04237	-0.0104862	-0.00371287	-0.0172596	0.00344672		chr8:72753874-72754755	N_Shore					RDMR
cg25314902	chr5	87971446	+	LOC645323;LOC645323		468	0.000205568	0.108039	3.74215	0.00485262	0.00740091	0.00230433	0.00129675		228	0.828034	0.21748	0.000656237	0.0066028	-0.0050188	0.00301745		468	0.00548855	2.79012	0.00394342	0.00672088	0.00116597	0.00141335		chr5:87969960-87972070	Island	LOC645323;LOC645323	NR_024383;NR_015436	Body;Body		DMR			5:87971205-87971774	Unclassified_Cell_type_specific
cg07317449	chr2	127964374	-	CYP27C1		468	0.000205759	0.108039	-3.74192	-0.0165591	-0.00786278	-0.0252555	0.0044253		228	0.562149	0.580528	0.00342922	0.0150705	-0.0050188	0.00590707		468	0.00473698	-2.8383	-0.0161594	-0.00497109	-0.0273477	0.00569334			OpenSea	CYP27C1	NM_001001665	TSS1500
cg16745604	chr2	202047459	+	CASP10;CASP10;CASP10		468	0.000207029	0.108385	3.74033	0.0231409	0.0352989	0.0109828	0.00618686		228	0.393744	0.854514	0.00724408	0.0239508	-0.0050188	0.00847742		468	0.000202025	3.74673	0.0284103	0.0433115	0.0135092	0.0075827			OpenSea	CASP10;CASP10;CASP10	NM_032977;NM_001230;NM_032974	TSS200;TSS200;TSS200
cg14531093	chr14	102973717	+	ANKRD9		468	0.000207113	0.108385	-3.74022	-0.008012	-0.00380243	-0.0122216	0.00214212		228	0.274148	1.09627	0.00174459	0.00488075	-0.0050188	0.00159138		468	0.000642056	-3.4369	-0.00722287	-0.00309297	-0.0113528	0.00210156		chr14:102973317-102976666	Island	ANKRD9	NM_152326	Body				14:102043007-102044066
cg03808001	chr13	112860456	-			468	0.000207474	0.108385	3.73977	0.063641	0.0970825	0.0301994	0.0170173		228	0.819267	0.22876	0.00608746	0.05853	-0.0050188	0.0266107		468	0.000871133	3.35123	0.0558995	0.0886789	0.0231201	0.0166803			OpenSea					RDMR		13:111908421-111908509
cg27061249	chr6	143998952	-	PHACTR2;PHACTR2;PHACTR2;PHACTR2		468	0.000207771	0.108385	3.7394	0.0125575	0.0191568	0.00595824	0.00335816		228	0.886349	0.14309	0.000724069	0.0106964	-0.0050188	0.00506022		468	0.00161125	3.17281	0.0114379	0.0185222	0.00435356	0.00360498		chr6:143999154-143999667	N_Shore	PHACTR2;PHACTR2;PHACTR2;PHACTR2	NM_001100164;NM_001100166;NM_014721;NM_001100165	TSS200;Body;Body;TSS200					6:143998630-143999875	Promoter_Associated	TRUE
cg03797115	chr4	110625010	-	CASP6;CASP6		468	0.000207957	0.108385	3.73917	0.0349815	0.0533662	0.0165967	0.00935542		228	0.66511	0.43345	0.00514737	0.0285505	-0.0050188	0.0118753		468	0.000706717	3.41016	0.0390366	0.0615321	0.0165412	0.0114472		chr4:110623959-110624831	S_Shore	CASP6;CASP6	NM_001226;NM_032992	TSS1500;TSS1500					4:110622908-110625046	Promoter_Associated
cg04730047	chr3	99979355	-	TBC1D23		468	0.000208491	0.108503	3.73851	0.0180222	0.0274956	0.00854883	0.0048207		228	0.219255	1.232	0.00980918	0.0255001	-0.0050188	0.00796198		468	4.05617e-05	4.14457	0.0254325	0.0374914	0.0133736	0.00613634		chr3:99979678-99980038	N_Shore	TBC1D23	NM_018309	TSS1500					3:99978796-99980529	Promoter_Associated
cg00443645	chr14	101034236	+	BEGAIN;BEGAIN		468	0.000208863	0.108536	3.73803	0.00485181	0.00740249	0.00230114	0.00129796		228	0.462579	0.735884	0.00144745	0.00532376	-0.0050188	0.00196695		468	0.00477567	2.83565	0.00382125	0.00646944	0.00117305	0.00134757		chr14:101033876-101035229	Island	BEGAIN;BEGAIN	NM_001159531;NM_020836	Body;Body			TRUE	14:100103358-100105497
cg24769846	chr3	43965139	+			468	0.000209194	0.108548	3.73763	0.0201617	0.0307622	0.00956125	0.00539425		228	0.52432	0.637711	0.0046866	0.0191697	-0.0050188	0.00734909		468	0.000935196	3.33104	0.0222733	0.0354135	0.00913314	0.0066866			OpenSea						TRUE
cg10263370	chr3	44754102	+	ZNF502;ZNF502;ZNF502;ZNF502		468	0.00020968	0.108641	3.73703	0.0219486	0.0334904	0.0104068	0.00587327		228	0.813563	-0.236113	-0.00228909	0.016817	-0.0050188	0.00969491		468	0.00246173	3.0449	0.0215889	0.0355222	0.00765557	0.00709019		chr3:44754099-44754399	Island	ZNF502;ZNF502;ZNF502;ZNF502	NM_001134441;NM_001134440;NM_001134442;NM_033210	TSS200;TSS200;TSS200;TSS200				3:44729104-44729483	3:44753730-44754657	Promoter_Associated	TRUE
cg20321756	chr11	111848400	+	DIXDC1;DIXDC1;DIXDC1		468	0.000210244	0.108773	3.73633	0.0142994	0.0218202	0.00677853	0.00382711		228	0.631923	-0.479688	-0.00299405	0.00930662	-0.0050188	0.00624168		468	0.0037694	2.91176	0.0117125	0.0196174	0.00380771	0.0040225		chr11:111847927-111848401	Island	DIXDC1;DIXDC1;DIXDC1	NM_033425;NM_033425;NM_001037954	1stExon;5'UTR;Body				11:111352823-111353611	11:111847446-111849375	Promoter_Associated	TRUE
cg09945482	chr18	12777974	+			468	0.000210967	0.108987	3.73544	0.0414567	0.0632662	0.0196471	0.0110982		228	0.278162	1.08713	0.0175171	0.0492718	-0.0050188	0.0161132		468	0.00203279	3.10321	0.0339665	0.0554763	0.0124566	0.0109456		chr18:12777496-12778113	Island							18:12766795-12768113
cg09816471	chr16	11761860	-	SNN		468	0.000211395	0.109048	3.73492	0.0219583	0.0335117	0.0104048	0.00587918		228	0.410899	0.823871	0.00658697	0.0223433	-0.0050188	0.00799515		468	0.00461681	2.84663	0.0173533	0.029333	0.00537356	0.00609608		chr16:11761859-11762127	Island	SNN	NM_003498	TSS1500				16:11669283-11670747	16:11761782-11763561	Promoter_Associated
cg00320035	chr9	14322108	+			468	0.000212376	0.109394	3.73372	0.0112796	0.0172163	0.00534286	0.003021		228	0.388618	0.863826	0.00413943	0.0135831	-0.0050188	0.00479197		468	0.000199003	3.75063	0.0111745	0.0170294	0.00531957	0.00297936		chr9:14322393-14322985	N_Shore								9:14321855-14323256	Promoter_Associated
cg00736299	chr16	4730465	+	MGRN1;MGRN1;MGRN1;MGRN1		468	0.000214033	0.10963	3.7317	0.0157323	0.024017	0.00744752	0.00421584		228	0.128396	-1.52616	-0.00907311	0.00264298	-0.0050188	0.00594504		468	0.00186494	3.12916	0.0249795	0.040667	0.00929205	0.00798281		chr16:4730262-4730487	Island	MGRN1;MGRN1;MGRN1;MGRN1	NM_015246;NM_001142291;NM_001142290;NM_001142289	Body;Body;Body;Body			TRUE	16:4670056-4670912			TRUE
cg09048500	chr20	21085073	-			468	0.00021462	0.10963	3.73099	0.0258598	0.0394803	0.0122392	0.00693108		228	0.784314	0.274033	0.00303658	0.0248744	-0.0050188	0.0110811		468	0.00151973	3.19013	0.023213	0.0375125	0.00891351	0.00727651		chr20:21086139-21087175	N_Shore					CDMR			20:21085028-21085108	Unclassified_Cell_type_specific
cg06700146	chr17	6926400	+	BCL6B;BCL6B		468	0.000215018	0.10963	3.73051	0.0113987	0.0174032	0.00539411	0.00305552		228	0.86219	0.17379	0.000854242	0.0105411	-0.0050188	0.00491538		468	0.00424598	2.87367	0.00947583	0.0159559	0.00299579	0.00329747		chr17:6925400-6927527	Island	BCL6B;BCL6B	NM_181844;NM_181844	1stExon;5'UTR				17:6866000-6868289	17:6926230-6926607	Unclassified
cg22570970	chr6	15401067	+	JARID2		468	0.000215431	0.10963	3.73001	0.0283894	0.0433463	0.0134326	0.00761109		228	0.85447	-0.183633	-0.0017904	0.017424	-0.0050188	0.00974987		468	0.000486382	3.51337	0.0321966	0.0502054	0.0141879	0.00916402			OpenSea	JARID2	NM_004973	Body		RDMR	TRUE		6:15400847-15401269	Unclassified_Cell_type_specific
cg13477101	chr7	1067302	-	C7orf50;C7orf50;C7orf50		468	0.000215442	0.10963	3.73	0.0195113	0.0297907	0.00923178	0.00523091		228	0.547534	0.602386	0.00507252	0.0216675	-0.0050188	0.00842071		468	3.64599e-05	4.16986	0.0238751	0.0351268	0.0126233	0.00572562		chr7:1066931-1068245	Island	C7orf50;C7orf50;C7orf50	NM_001134395;NM_032350;NM_001134396	Body;Body;Body				7:1033458-1034769	7:1067299-1067453	Promoter_Associated
cg13885535	chr9	124315614	-			468	0.000216484	0.10963	-3.72874	-0.0155029	-0.00733249	-0.0236734	0.00415768		228	0.802117	0.250909	0.00141167	0.0124995	-0.0050188	0.00562624		468	0.00203947	-3.10221	-0.0140391	-0.00514576	-0.0229324	0.00452551		chr9:124312813-124313187	S_Shelf
cg13356896	chr2	198650987	-	BOLL;BOLL		468	0.000217219	0.10963	3.72786	0.0327376	0.0499952	0.01548	0.00878186		228	0.0178355	2.38682	0.0352899	0.0644277	-0.0050188	0.0147853		468	7.85985e-05	3.98468	0.0339166	0.0506436	0.0171897	0.00851177		chr2:198649751-198651599	Island	BOLL;BOLL	NM_197970;NM_033030	TSS200;TSS1500		DMR		2:198357972-198359844	2:198650503-198651590	Unclassified_Cell_type_specific
cg16295145	chr7	33945297	+	BMPER		468	0.000217232	0.10963	3.72785	0.00880824	0.0134515	0.00416495	0.00236282		228	0.403406	-0.837158	-0.0031214	0.00422659	-0.0050188	0.00372856		468	0.000691668	3.41617	0.00827798	0.0130399	0.00351606	0.00242318		chr7:33943665-33945509	Island	BMPER	NM_133468	1stExon				7:33910191-33912012
cg23563104	chr22	37252476	+			468	0.00021724	0.10963	3.72783	0.00721654	0.0110208	0.00341231	0.00193585		228	0.39177	0.858089	0.00276271	0.00910765	-0.0050188	0.0032196		468	0.000292907	3.64958	0.00819172	0.0126026	0.0037808	0.00224456		chr22:37252475-37252709	Island								22:37252171-37253102	Unclassified
cg00293189	chr3	186856440	-	RPL39L		468	0.000217562	0.10963	-3.72745	-0.00716667	-0.00338834	-0.010945	0.00192267		228	0.330592	0.975064	0.00330768	0.00999291	-0.0050188	0.00339227		468	0.00264818	-3.02242	-0.0068248	-0.00238736	-0.0112622	0.00225806		chr3:186856927-186857659	N_Shore	RPL39L	NM_052969	5'UTR
cg09689944	chr12	56390952	+	SUOX;SUOX;SUOX		468	0.000218269	0.10963	3.72661	0.0114405	0.0174734	0.0054076	0.00306994		228	0.1424	-1.47215	-0.0071771	0.00243071	-0.0050188	0.00487525		468	0.000163965	3.80041	0.0135626	0.0205757	0.00654952	0.00356872			OpenSea	SUOX;SUOX;SUOX	NM_000456;NM_001032386;NM_001032387	TSS200;TSS200;TSS200			TRUE	12:54676950-54677345	12:56389846-56391225	Unclassified
cg13877631	chr4	3124167	-	HTT		468	0.000218357	0.10963	3.72651	0.0104744	0.015998	0.00495082	0.00281079		228	0.180048	1.34485	0.00597161	0.0147223	-0.0050188	0.00444035		468	0.00134722	3.22557	0.00934273	0.0150347	0.00365073	0.00289646			OpenSea	HTT	NM_002111	Body			TRUE
cg01594685	chr16	3115053	-	IL32;IL32;IL32;IL32;IL32;IL32;IL32;IL32		468	0.000218628	0.10963	-3.72618	-0.0156467	-0.0073948	-0.0238985	0.00419911		228	0.503852	0.669534	0.00447046	0.017629	-0.0050188	0.00667698		468	0.00138642	-3.21716	-0.0184571	-0.00718283	-0.0297313	0.00573707			OpenSea	IL32;IL32;IL32;IL32;IL32;IL32;IL32;IL32	NM_001012631;NM_001012632;NM_001012633;NM_001012636;NM_001012718;NM_004221;NM_001012634;NM_001012635	TSS1500;TSS1500;TSS1500;TSS1500;TSS1500;TSS1500;TSS1500;TSS1500							TRUE
cg13247398	chr11	46366840	-	DGKZ;DGKZ		468	0.000218653	0.10963	3.72615	0.0209454	0.0319919	0.00989897	0.00562119		228	0.342298	-0.951678	-0.00754796	0.00808233	-0.0050188	0.00793121		468	0.000140617	3.83952	0.0253271	0.0382902	0.0123641	0.00659644		chr11:46366876-46367101	N_Shore	DGKZ;DGKZ	NM_201533;NM_201532	TSS200;Body
cg21340621	chr12	122020166	+	KDM2B		468	0.000219582	0.10963	3.72505	0.023485	0.0358744	0.0110955	0.0063046		228	0.711931	-0.369738	-0.00360898	0.0156272	-0.0050188	0.00976093		468	7.40002e-05	3.99947	0.0346041	0.051607	0.0176013	0.00865218		chr12:122018170-122018457	S_Shore	KDM2B	NM_032590	TSS1500	low-CpG:120504543-120504591				12:122019013-122020752	Promoter_Associated
cg07312641	chr7	150778955	-	FASTK;TMUB1;TMUB1;FASTK		468	0.000220004	0.10963	-3.72454	-0.00331698	-0.00156687	-0.00506708	0.000890573		228	0.433073	0.785374	0.00106071	0.00372233	-0.0050188	0.00135058		468	0.0010741	-3.29135	-0.00289786	-0.00116765	-0.00462808	0.000880449		chr7:150777607-150780879	Island	FASTK;TMUB1;TMUB1;FASTK	NM_033015;NM_031434;NM_001136044;NM_006712	TSS1500;Body;Body;TSS1500				7:150408239-150409904
cg10400081	chr11	76299682	+			468	0.000220049	0.10963	3.7245	0.0116032	0.0177254	0.00548107	0.00311538		228	0.806832	-0.244808	-0.00126497	0.00891819	-0.0050188	0.0051672		468	0.000546926	3.48124	0.0119135	0.0186386	0.00518833	0.0034222			OpenSea					DMR			11:76299259-76299949	Unclassified
cg26258944	chr1	160040544	-	KCNJ10		468	0.000220053	0.10963	3.72448	0.0043321	0.00661784	0.00204636	0.00116314		228	0.649117	0.45561	0.000861248	0.00458654	-0.0050188	0.00189032		468	0.000710022	3.40884	0.00408889	0.00644608	0.0017317	0.0011995		chr1:160040128-160040668	Island	KCNJ10	NM_002241	TSS1500				1:158306471-158307229	1:160039882-160040751	Unclassified	TRUE
cg09404516	chr2	54832147	+	SPTBN1;SPTBN1		468	0.0002203	0.10963	3.7242	0.0214172	0.0327183	0.010116	0.00575081		228	0.862669	0.173179	0.0012656	0.0156678	-0.0050188	0.00730805		468	0.00113561	3.27529	0.0242174	0.0387477	0.00968709	0.00739398			OpenSea	SPTBN1;SPTBN1	NM_178313;NM_003128	Body;Body			TRUE
cg05180856	chr15	91428056	+	FES;FES;FES;FES		468	0.000220435	0.10963	3.72404	0.0160928	0.0245848	0.00760076	0.00432132		228	0.550554	0.597846	0.0036764	0.0157952	-0.0050188	0.00614941		468	0.000350189	3.6021	0.0237547	0.0367143	0.0107951	0.00659468		chr15:91427540-91427905	S_Shore	FES;FES;FES;FES	NM_002005;NM_001143783;NM_001143785;NM_001143784	5'UTR;TSS1500;5'UTR;TSS1500							TRUE
cg03260240	chr17	46632965	-	HOXB3		468	0.00022059	0.10963	3.72386	0.0242722	0.037081	0.0114633	0.00651801		228	0.137639	1.49003	0.015354	0.0356613	-0.0050188	0.0103045		468	0.00160316	3.1743	0.0238039	0.0385405	0.00906731	0.00749895		chr17:46631800-46632212	S_Shore	HOXB3	NM_002146	5'UTR			TRUE	17:43987901-43988202	17:46632487-46633451	Unclassified_Cell_type_specific
cg08080660	chr8	56773721	-			468	0.000220862	0.10963	3.72354	0.00842464	0.0128708	0.00397843	0.00226254		228	0.664873	-0.433776	-0.0017326	0.00613896	-0.0050188	0.00399423		468	0.00190712	3.12244	0.00763883	0.0124464	0.00283122	0.00244643			OpenSea						TRUE
cg23616139	chr1	221051907	-	HLX		468	0.000220953	0.10963	3.72342	0.00261392	0.0039935	0.00123435	0.000702022		228	0.486052	-0.697769	-0.000825659	0.00150626	-0.0050188	0.00118328		468	0.00170728	3.15558	0.00220234	0.00357386	0.000830821	0.00069792		chr1:221051966-221053673	N_Shore	HLX	NM_021958	TSS1500		RDMR		1:219118381-219118678
cg23076949	chr12	133016265	-			468	0.000221241	0.10963	3.7231	0.0173371	0.0264881	0.00818614	0.00465664		228	0.942914	-0.0716886	-0.000509264	0.0134905	-0.0050188	0.00710383		468	0.000764742	3.38802	0.0181956	0.0287497	0.00764162	0.00537058		chr12:133015368-133015635	S_Shore								12:133016188-133016523	Unclassified_Cell_type_specific
cg20191453	chr3	49459855	+	AMT;AMT;AMT;NICN1;AMT;AMT		468	0.000221341	0.10963	3.72298	0.0338714	0.0517501	0.0159926	0.00909793		228	0.236646	-1.18663	-0.0142714	0.00943036	-0.0050188	0.0120269		468	0.000123437	3.87243	0.0412764	0.0622231	0.0203297	0.010659			OpenSea	AMT;AMT;AMT;NICN1;AMT;AMT	NR_028435;NM_000481;NM_001164711;NM_032316;NM_001164712;NM_001164710	Body;1stExon;1stExon;3'UTR;1stExon;1stExon			TRUE	3:49434640-49434914
cg20060630	chr6	32809657	-	PSMB8;PSMB8		468	0.000221391	0.10963	-3.72292	-0.0130934	-0.00618206	-0.0200048	0.00351698		228	0.396132	-0.8502	-0.00508307	0.0066993	-0.0050188	0.00597868		468	0.000209666	-3.73712	-0.0127959	-0.00606718	-0.0195245	0.00342399		chr6:32811494-32811839	N_Shore	PSMB8;PSMB8	NM_004159;NM_148919	Body;Body
cg09200260	chr21	36577539	+			468	0.000221575	0.10963	3.7227	0.0146764	0.0224238	0.00692902	0.00394241		228	0.863945	0.171554	0.00113598	0.0141857	-0.0050188	0.00662174		468	0.00194892	3.11592	0.0134415	0.0219188	0.00496417	0.00431381			OpenSea					DMR			21:36577378-36578164	Promoter_Associated
cg09496915	chr6	37751619	-			468	0.000222455	0.10963	3.72167	0.00826189	0.0126244	0.00389939	0.00221994		228	0.354808	0.927247	0.00420482	0.0131416	-0.0050188	0.00453473		468	0.000657394	3.43034	0.00809386	0.0127306	0.00345709	0.00235949			OpenSea					DMR	TRUE
cg01797488	chr17	66194621	+	LOC440461		468	0.000222547	0.10963	3.72156	0.0180116	0.0275225	0.00850072	0.0048398		228	0.463429	0.734487	0.00658722	0.0242617	-0.0050188	0.00896847		468	0.000788069	3.37957	0.016419	0.0259663	0.00687164	0.00485831		chr17:66192363-66195873	Island	LOC440461	NR_027283	TSS200				17:63703976-63706393
cg02019942	chr3	127458907	-	MGLL;MGLL		468	0.000222674	0.10963	-3.72142	-0.0116319	-0.0054895	-0.0177742	0.00312565		228	0.657558	0.443887	0.00169135	0.00920044	-0.0050188	0.00381031		468	0.00022777	-3.71559	-0.0116443	-0.00548568	-0.0178029	0.00313389			OpenSea	MGLL;MGLL	NM_007283;NM_001003794	Body;Body			TRUE
cg00822451	chr14	24868585	-	NYNRIN		468	0.000223076	0.10963	3.72095	0.0114609	0.0175137	0.00540803	0.00308009		228	0.398363	0.846185	0.00439641	0.0146355	-0.0050188	0.00519556		468	0.00136943	3.22078	0.010973	0.0176682	0.00427783	0.00340695		chr14:24868163-24868590	Island	NYNRIN	NM_025081	Body	high-CpG:23937766-23938426		TRUE		14:24867995-24868662	Unclassified_Cell_type_specific	TRUE
cg07999845	chr4	154710961	+	SFRP2		468	0.000223101	0.10963	3.72092	0.0190288	0.0290785	0.00897903	0.005114		228	0.636511	-0.473236	-0.00326362	0.0103273	-0.0050188	0.00689639		468	0.000888994	3.34547	0.0189333	0.0300548	0.0078117	0.00565938		chr4:154712073-154712706	N_Shore	SFRP2	NM_003013	TSS1500		RDMR			4:154709210-154711062	Unclassified_Cell_type_specific
cg09789590	chr19	46800479	+	HIF3A;HIF3A		468	0.00022341	0.10963	3.72055	0.00686872	0.0104967	0.00324076	0.00184616		228	0.199981	1.28544	0.0033493	0.00848416	-0.0050188	0.00260558		468	0.000247525	3.69387	0.00709002	0.0108619	0.00331809	0.0019194		chr19:46800053-46800603	Island	HIF3A;HIF3A	NM_152795;NM_022462	Body;TSS1500		DMR		19:51491904-51492320			TRUE
cg01753359	chr8	125985359	+	ZNF572		468	0.000223415	0.10963	3.72055	0.0123365	0.0188525	0.00582053	0.00331577		228	0.139908	1.48145	0.00778375	0.0181382	-0.0050188	0.00525414		468	0.000234645	3.70784	0.0132417	0.0202599	0.00622361	0.00357128			OpenSea	ZNF572	NM_152412	TSS200					8:125985273-125986353	Promoter_Associated	TRUE
cg23243994	chr7	139045033	+	LUC7L2		468	0.000225019	0.110264	3.71868	0.00306928	0.00469125	0.00144731	0.000825369		228	0.914255	0.107796	0.000158573	0.00305759	-0.0050188	0.00147104		468	0.000973792	3.31949	0.00270334	0.00430373	0.00110295	0.000814385		chr7:139043885-139045478	Island	LUC7L2	NM_016019	1stExon				7:138694426-138695950	7:139044061-139045791	Promoter_Associated
cg10345920	chr8	23560319	-	NKX2-6		468	0.000225335	0.110266	3.71832	0.0160982	0.0246062	0.00759028	0.00432943		228	0.510543	0.659058	0.00450926	0.0179929	-0.0050188	0.00684197		468	0.00500951	2.82008	0.0125388	0.0212764	0.0038012	0.00444625		chr8:23559838-23560591	Island	NKX2-6	NM_001136271	Body		DMR		8:23615451-23616536
cg05631513	chr15	77795989	+			468	0.000226075	0.110474	-3.71747	-0.00926476	-0.00436718	-0.0141623	0.00249222		228	0.940095	-0.0752361	-0.000282086	0.00710685	-0.0050188	0.00374934		468	0.00307179	-2.97631	-0.00862092	-0.00292883	-0.014313	0.00289651			OpenSea						TRUE
cg00980622	chr14	75884845	+			468	0.000227449	0.110945	3.71589	0.0227214	0.0347376	0.0107052	0.00611465		228	0.765502	-0.29863	-0.00241204	0.0135056	-0.0050188	0.00807701		468	0.00214072	3.08754	0.0352488	0.0576839	0.0128136	0.0114165			OpenSea						TRUE
cg15130565	chr3	61546275	+	PTPRG		468	0.00022792	0.110945	3.71534	0.00344766	0.00527121	0.0016241	0.000927951		228	0.0333161	2.1416	0.00396603	0.0076156	-0.0050188	0.0018519		468	0.00287044	2.99744	0.00282629	0.00467924	0.000973348	0.000942902		chr3:61546328-61549669	N_Shore	PTPRG	NM_002841	TSS1500				3:61521315-61521626
cg02150354	chr5	92914202	+	FLJ42709;FLJ42709		468	0.000227984	0.110945	3.71528	0.0153974	0.0235417	0.00725318	0.00414435		228	0.671299	-0.424932	-0.00269438	0.00980149	-0.0050188	0.00634072		468	0.00406984	2.88727	0.0152756	0.0256726	0.0048786	0.00529067		chr5:92914770-92917337	N_Shore	FLJ42709;FLJ42709	NR_021490;NR_021491	Body;Body		RDMR		5:92939943-92940119
cg04578774	chr11	44332664	+	ALX4		468	0.000228586	0.11107	3.71458	0.00613423	0.00937945	0.00288901	0.00165139		228	0.0363897	2.10532	0.00959275	0.0185722	-0.0050188	0.00455642		468	0.00287705	2.99673	0.00519123	0.00859546	0.00178699	0.0017323		chr11:44332314-44332757	Island	ALX4	NM_021926	TSS1500		DMR		11:44288908-44290148	11:44332304-44332723	Unclassified_Cell_type_specific	TRUE
cg05931439	chr14	23305957	-	MMP14;MMP14		468	0.000228871	0.11107	3.71427	0.0286718	0.0438415	0.0135022	0.00771938		228	0.841106	-0.200715	-0.00220588	0.0194527	-0.0050188	0.0109901		468	0.00129386	3.23738	0.0293436	0.0471558	0.0115315	0.009064		chr14:23305893-23307013	Island	MMP14;MMP14	NM_004995;NM_004995	5'UTR;1stExon				14:22375734-22376842	14:23304670-23307026	Gene_Associated
cg04980428	chr1	26098214	+	MAN1C1		468	0.000229825	0.111274	3.71319	0.0181628	0.0277751	0.00855041	0.00489143		228	0.819395	0.228595	0.00151667	0.014592	-0.0050188	0.00663474		468	0.000127795	3.86369	0.0233415	0.0352136	0.0114695	0.00604126		chr1:26097904-26098107	S_Shore	MAN1C1	NM_020379	Body					1:26097709-26098327	Unclassified_Cell_type_specific
cg08579819	chr1	9687256	-			468	0.000229934	0.111274	3.71305	0.00200094	0.00305995	0.000941938	0.000538895		228	0.508646	0.66202	0.000597619	0.00237663	-0.0050188	0.000902721		468	0.000429489	3.54718	0.00191441	0.002975	0.000853815	0.000539698		chr1:9687125-9687367	Island						TRUE	1:9609713-9610149	1:9686894-9688014	Promoter_Associated
cg13906571	chr5	122372327	-	PPIC;PPIC		468	0.000230382	0.111274	3.71255	0.00784512	0.0119977	0.00369251	0.00211314		228	0.654908	0.447559	0.00105223	0.00568547	-0.0050188	0.00235104		468	0.0019469	3.11623	0.00668707	0.0109041	0.00247007	0.00214588		chr5:122371569-122372822	Island	PPIC;PPIC	NM_000943;NM_000943	1stExon;5'UTR				5:122399119-122400784
cg13073186	chr13	112728349	-			468	0.000230554	0.111274	3.71236	0.00951206	0.0145473	0.00447684	0.00256227		228	0.0185385	2.3722	0.0102503	0.0187659	-0.0050188	0.00432101		468	0.00140911	3.21239	0.0087556	0.0141118	0.00339943	0.00272557		chr13:112726281-112728419	Island					CDMR		13:111776203-111776438
cg08196667	chr6	29549180	-	SNORD32B		468	0.000231181	0.111424	-3.71165	-0.00888283	-0.00417979	-0.0135859	0.00239323		228	0.946779	-0.0668284	-0.000235903	0.00672074	-0.0050188	0.00352999		468	0.000659441	-3.42948	-0.00903424	-0.00385745	-0.014211	0.00263429			OpenSea	SNORD32B	NR_003049	TSS1500
cg23105697	chr2	176983519	-	HOXD10		468	0.000232328	0.111533	3.71036	0.0277946	0.0425156	0.0130735	0.00749107		228	0.698774	-0.387479	-0.00451268	0.018439	-0.0050188	0.0116462		468	0.00023728	3.70493	0.0280181	0.0428794	0.0131568	0.0075624		chr2:176982107-176982402	S_Shore	HOXD10	NM_002148	Body		CDMR
cg01820314	chr1	23504503	+			468	0.00023254	0.111533	3.71011	0.0057886	0.00885467	0.00272254	0.00156022		228	0.505169	-0.667465	-0.00148288	0.00289539	-0.0050188	0.00222166		468	0.00106379	3.29413	0.00548357	0.00875486	0.00221227	0.00166465		chr1:23504059-23504633	Island						TRUE	1:23376647-23377165	1:23503754-23505719	Unclassified
cg15490880	chr1	155271762	-	PKLR;PKLR		468	0.000232579	0.111533	3.71008	0.0230837	0.0353107	0.0108568	0.0062219		228	0.647836	0.457395	0.00454043	0.0241033	-0.0050188	0.00992673		468	2.33878e-05	4.27383	0.0303185	0.0442592	0.0163777	0.00709398			OpenSea	PKLR;PKLR	NM_181871;NM_000298	TSS1500;TSS1500
cg21155367	chr1	90229095	-			468	0.000232673	0.111533	3.70996	0.00489722	0.00749124	0.00230319	0.00132002		228	0.160627	1.40768	0.00303974	0.00729532	-0.0050188	0.0021594		468	0.000445892	3.53702	0.00480086	0.0074682	0.00213352	0.00135732		chr1:90228744-90229173	Island						TRUE	1:90001191-90001735	1:90228296-90229151	Promoter_Associated
cg07871202	chr3	42306580	-	CCK		468	0.000233436	0.111746	3.70912	0.0265276	0.0405823	0.0124729	0.007152		228	0.813145	0.236652	0.00287229	0.0267914	-0.0050188	0.0121372		468	0.00161667	3.17181	0.0224318	0.0363299	0.00853375	0.00707224		chr3:42306149-42307520	Island	CCK	NM_000729	TSS200				3:42281154-42282600
cg00555096	chr19	37568749	-	ZNF420		468	0.000234569	0.112103	3.70785	0.00236465	0.00361791	0.0011114	0.000637743		228	0.762343	0.302778	0.000307403	0.00230823	-0.0050188	0.00101528		468	0.00234638	3.05959	0.00199707	0.00327978	0.000714366	0.000652725		chr19:37568952-37569549	N_Shore	ZNF420	NM_144689	TSS1500					19:37568657-37570107	Promoter_Associated
cg09608652	chr16	53105688	+	CHD9		468	0.000234818	0.112103	3.70758	0.0175684	0.0268802	0.00825655	0.00473851		228	0.41009	0.825299	0.00584526	0.0198032	-0.0050188	0.0070826		468	0.0006645	3.42735	0.0188925	0.029725	0.00806	0.00551227			OpenSea	CHD9	NM_025134	5'UTR			TRUE		16:53105671-53105946	Unclassified_Cell_type_specific
cg01172073	chr6	43857911	-	LOC100132354		468	0.000235652	0.112348	-3.70666	-0.00955825	-0.00449079	-0.0146257	0.00257867		228	0.085827	1.72553	0.00692632	0.0148369	-0.0050188	0.00401403		468	0.000876292	-3.34955	-0.0094595	-0.00390969	-0.0150093	0.00282411			OpenSea	LOC100132354	NR_024478	TSS1500
cg20749576	chr3	128292718	+	C3orf27		468	0.000235969	0.112348	3.7063	0.0123471	0.0188937	0.00580046	0.00333138		228	0.580829	-0.552989	-0.00281936	0.00722824	-0.0050188	0.00509841		468	0.00014973	3.82357	0.0144285	0.0218442	0.00701287	0.00377358			OpenSea	C3orf27	NM_007354	5'UTR
cg06181069	chr1	154293494	+	AQP10		468	0.000236606	0.112441	3.7056	0.0144795	0.0221583	0.00680079	0.00390747		228	0.42218	0.804136	0.00489118	0.0168782	-0.0050188	0.00608253		468	6.75893e-05	4.02162	0.021354	0.0317886	0.0109194	0.00530981			OpenSea	AQP10	NM_080429	TSS200
cg24777065	chr14	92413917	-	FBLN5;FBLN5		468	0.000236866	0.112441	3.7053	0.00381954	0.00584527	0.00179381	0.00103083		228	0.39938	0.844357	0.00127604	0.00425431	-0.0050188	0.00151126		468	0.000332054	3.61628	0.00379089	0.00585093	0.00173085	0.00104829		chr14:92413581-92414324	Island	FBLN5;FBLN5	NM_006329;NM_006329	5'UTR;1stExon	high-CpG:91483508-91483773			14:91483670-91484139	14:92413386-92414362	Unclassified_Cell_type_specific	TRUE
cg27478863	chr13	50783080	-			468	0.000237207	0.112441	3.70494	0.0195347	0.0298962	0.00917327	0.00527262		228	0.900749	0.124859	0.00101631	0.0170574	-0.0050188	0.00813964		468	0.000638361	3.43851	0.0229568	0.0360769	0.00983668	0.00667638			OpenSea						TRUE				TRUE
cg24064224	chr10	1156594	+	WDR37		468	0.0002375	0.112441	-3.70462	-0.01666	-0.00782259	-0.0254975	0.00449711		228	0.445431	0.764419	0.00446037	0.0159596	-0.0050188	0.00583498		468	0.000213303	-3.73266	-0.0185197	-0.00876952	-0.0282699	0.00496154			OpenSea	WDR37	NM_014023	Body			TRUE	10:1146453-1146616	10:1155668-1156799	Promoter_Associated
cg13844402	chr13	112716025	+			468	0.000238516	0.112441	3.7035	0.0122854	0.0188042	0.00576654	0.00331724		228	0.279643	1.08377	0.00553417	0.0155975	-0.0050188	0.00510638		468	0.00220796	3.07814	0.0111066	0.0181973	0.00401588	0.00360821		chr13:112715359-112716234	Island							13:111763239-111764301
cg27490993	chr6	28984269	+			468	0.000239124	0.112441	-3.70284	-0.0304243	-0.0142777	-0.0465709	0.00821649		228	0.849396	0.190111	0.00240952	0.0273871	-0.0050188	0.0126743		468	0.00101243	-3.30835	-0.0267012	-0.0108407	-0.0425616	0.00807084		chr6:28984418-28984686	N_Shore							6:29092213-29092799	6:28983873-28985303	Promoter_Associated	TRUE
cg19739264	chr5	1344842	-	CLPTM1L		468	0.000239182	0.112441	3.70276	0.00111732	0.00171031	0.000524332	0.000301753		228	0.859372	0.17738	0.000105465	0.0012772	-0.0050188	0.000594572		468	0.000540328	3.48456	0.00102361	0.00160089	0.000446337	0.000293757		chr5:1344545-1345469	Island	CLPTM1L	NM_030782	1stExon				5:1397546-1398956
cg12833207	chr7	87936190	+	STEAP4;STEAP4		468	0.000239722	0.112441	3.70218	0.0121529	0.0186038	0.00570208	0.00328264		228	0.329552	0.977167	0.00561914	0.0169517	-0.0050188	0.00575044		468	0.0101337	2.58195	0.00991793	0.0174666	0.00236928	0.00384125			OpenSea	STEAP4;STEAP4	NM_024636;NM_024636	5'UTR;1stExon				7:87774014-87774219
cg22510376	chr5	178957930	-			468	0.000239886	0.112441	3.702	0.00718406	0.0109976	0.00337053	0.00194059		228	0.174355	1.36272	0.00411319	0.0100616	-0.0050188	0.00301838		468	0.00264091	3.02326	0.00608525	0.0100407	0.00212977	0.00201281		chr5:178957433-178957900	S_Shore					DMR			5:178957324-178958038	Unclassified	TRUE
cg02025583	chr17	10632861	+	TMEM220		468	0.000240016	0.112441	3.70186	0.0237126	0.0363005	0.0111247	0.00640559		228	0.952867	0.0591738	0.000476391	0.0163422	-0.0050188	0.0080507		468	0.000597105	3.45703	0.0256548	0.0402383	0.0110713	0.00742105		chr17:10632789-10633490	Island	TMEM220	NM_001004313	Body				17:10573440-10574203	17:10632631-10633545	Promoter_Associated
cg02981443	chr17	31254875	-	TMEM98;TMEM98		468	0.000240123	0.112441	3.70175	0.0129549	0.0198322	0.00607752	0.00349966		228	0.339967	0.956293	0.00553407	0.0169387	-0.0050188	0.00578701		468	0.000961757	3.32305	0.0122332	0.0194675	0.00499882	0.00368131		chr17:31254874-31255392	Island	TMEM98;TMEM98	NM_015544;NM_001033504	TSS200;TSS200				17:28278967-28279679			TRUE
cg22438763	chr1	47900256	-	FOXD2;MGC12982		468	0.000240309	0.112441	3.70154	0.0288157	0.0441139	0.0135175	0.00778477		228	0.609108	-0.512076	-0.00577946	0.0164629	-0.0050188	0.0112863		468	0.00206283	3.09877	0.0311538	0.0509107	0.0113969	0.0100536		chr1:47899661-47900385	Island	FOXD2;MGC12982	NM_004474;NR_026878	TSS1500;Body		CDMR		1:47670913-47672951	1:47899467-47900284	Unclassified	TRUE
cg13089947	chr12	26277925	+	BHLHE41;BHLHE41		468	0.000240312	0.112441	3.70153	0.00520889	0.00797429	0.00244349	0.00140723		228	0.496626	0.68093	0.00150934	0.00587762	-0.0050188	0.00221659		468	0.0022252	3.07577	0.00454257	0.00744488	0.00164025	0.00147689		chr12:26278540-26279707	N_Shore	BHLHE41;BHLHE41	NM_030762;NM_030762	1stExon;5'UTR	high-CpG:26168994-26169303			12:26168994-26170461	12:26277175-26279080	Unclassified
cg11441894	chr2	111878296	+	BCL2L11;BCL2L11;BCL2L11		468	0.000241267	0.112605	3.70049	0.00231007	0.00353682	0.00108331	0.000624259		228	0.982001	0.0225863	2.59316e-05	0.00228854	-0.0050188	0.00114811		468	0.000968578	3.32102	0.00209135	0.00332887	0.000853832	0.000629732		chr2:111875206-111880965	Island	BCL2L11;BCL2L11;BCL2L11	NM_138621;NM_207002;NM_006538	TSS200;TSS200;TSS200				2:111594224-111597458	2:111878232-111878572	Promoter_Associated
cg13202751	chr5	1446443	-	SLC6A3		468	0.000241391	0.112605	3.70037	0.0255743	0.039156	0.0119927	0.00691129		228	0.384863	0.870696	0.00943215	0.0307809	-0.0050188	0.0108329		468	0.0034724	2.93778	0.0207991	0.0347122	0.00688608	0.00707987		chr5:1444678-1446648	Island	SLC6A3	NM_001044	TSS1500				5:1497333-1499727
cg03621988	chr3	113251716	-	SIDT1;SIDT1		468	0.000242049	0.112605	3.69965	0.00180636	0.00276585	0.000846876	0.000488252		228	0.595551	0.531578	0.000445528	0.00209723	-0.0050188	0.000838124		468	0.00140497	3.21325	0.00153446	0.00247291	0.000596018	0.000477542		chr3:113251699-113252290	Island	SIDT1;SIDT1	NM_017699;NM_017699	5'UTR;1stExon			TRUE	3:114734259-114735140	3:113251268-113251778	Promoter_Associated
cg04942472	chr16	58497239	-	NDRG4;NDRG4		468	0.00024207	0.112605	3.69962	0.00581856	0.00890923	0.0027279	0.00157274		228	0.276383	1.09117	0.00276064	0.00774653	-0.0050188	0.00252998		468	0.000269756	3.67129	0.00568194	0.00872335	0.00264054	0.00154767		chr16:58497033-58498595	Island	NDRG4;NDRG4	NM_020465;NM_001130487	TSS1500;TSS1500		DMR		16:57054598-57056276			TRUE
cg24485954	chr19	5293011	-	PTPRS;PTPRS;PTPRS;PTPRS		468	0.000242304	0.112605	3.69938	0.0069758	0.0106814	0.00327019	0.00188567		228	0.792439	-0.263462	-0.000726457	0.00470751	-0.0050188	0.00275735		468	0.0013858	3.21728	0.00632472	0.0101879	0.00246151	0.00196586		chr19:5293010-5294211	Island	PTPRS;PTPRS;PTPRS;PTPRS	NM_130853;NM_130855;NM_130854;NM_002850	5'UTR;5'UTR;5'UTR;5'UTR				19:5243754-5245336
cg13831329	chr9	114362179	+	PTGR1;PTGR1;PTGR1		468	0.00024258	0.112605	3.69909	0.0119029	0.0182263	0.00557946	0.00321779		228	0.43356	0.784543	0.00386668	0.0135796	-0.0050188	0.00492857		468	0.0019865	3.11016	0.0115097	0.0187822	0.00423731	0.00370069		chr9:114361410-114361760	S_Shore	PTGR1;PTGR1;PTGR1	NM_001146108;NM_001146109;NM_012212	TSS200;TSS200;TSS1500				9:113401159-113402226
cg24670927	chr15	65822346	-	PTPLAD1		468	0.000243739	0.112987	-3.69784	-0.00960465	-0.00450045	-0.0147088	0.00259737		228	0.523635	0.638767	0.00261015	0.010663	-0.0050188	0.00408624		468	0.00120995	-3.25691	-0.00888267	-0.00352304	-0.0142423	0.00272733		chr15:65822685-65823540	N_Shore	PTPLAD1	NM_016395	TSS1500					15:65822326-65823709	Promoter_Associated
cg00688962	chr4	21950567	+	KCNIP4		468	0.000244044	0.112987	3.69751	0.0304456	0.0466268	0.0142645	0.00823409		228	0.802805	-0.250019	-0.00298967	0.0205759	-0.0050188	0.0119578		468	0.0376451	2.08475	0.0204462	0.0397194	0.00117293	0.00980748		chr4:21950538-21950865	Island	KCNIP4	NM_147182	TSS200		DMR		4:21558898-21560102			TRUE
cg06148118	chr11	33892246	+	LMO2;LMO2;LMO2		468	0.000244915	0.113187	3.69658	0.00755601	0.0115729	0.00353915	0.00204406		228	0.265373	-1.1166	-0.00351352	0.00268758	-0.0050188	0.00314661		468	0.00117902	3.26442	0.00741596	0.0118803	0.00295161	0.00227175		chr11:33890357-33891495	S_Shore	LMO2;LMO2;LMO2	NM_001142315;NM_001142316;NM_005574	TSS1500;TSS1500;5'UTR					11:33892018-33892267	Unclassified	TRUE
cg17639959	chr2	73297338	-	SFXN5		468	0.000246083	0.113187	3.69534	0.0228175	0.0349517	0.0106834	0.00617469		228	0.422843	0.802988	0.00691265	0.023878	-0.0050188	0.00860866		468	0.000401274	3.56555	0.0285923	0.044351	0.0128336	0.00801906		chr2:73297630-73299155	N_Shore	SFXN5	NM_144579	Body
cg04987855	chr17	12569334	+	MYOCD;MYOCD;MYOCD;MYOCD		468	0.000246318	0.113187	3.69509	0.0106273	0.0162792	0.00497542	0.00287606		228	0.210698	1.25528	0.0062789	0.0161365	-0.0050188	0.00500198		468	0.000501087	3.50524	0.00988183	0.0154219	0.00434174	0.00281916		chr17:12568667-12569335	Island	MYOCD;MYOCD;MYOCD;MYOCD	NM_153604;NM_001146312;NM_153604;NM_001146312	5'UTR;5'UTR;1stExon;1stExon	high-CpG:12509931-12510123						TRUE
cg16354091	chr5	137474830	-	NME5		468	0.000246618	0.113187	3.69476	0.0074501	0.0114126	0.00348759	0.00201639		228	0.678566	0.414968	0.00131556	0.00756325	-0.0050188	0.00317026		468	0.000436496	3.5428	0.00726848	0.0113002	0.00323673	0.00205162			OpenSea	NME5	NM_003551	5'UTR				5:137502698-137502913			TRUE
cg03519157	chr11	46367033	-	DGKZ;DGKZ;DGKZ		468	0.000246774	0.113187	3.6946	0.0211319	0.0323719	0.00989194	0.00571968		228	0.0815712	-1.74961	-0.0155348	0.00196338	-0.0050188	0.00887903		468	0.000583844	3.46324	0.0227406	0.0356443	0.00983681	0.00656627		chr11:46366876-46367101	Island	DGKZ;DGKZ;DGKZ	NM_201533;NM_201533;NM_201532	5'UTR;1stExon;Body
cg26809497	chr8	69244152	+			468	0.00024732	0.113187	3.69401	0.00453028	0.0069403	0.00212026	0.00122639		228	0.897482	-0.12899	-0.000275402	0.00393221	-0.0050188	0.00213506		468	0.00758499	2.6819	0.00345945	0.00599435	0.000924543	0.00128993		chr8:69242920-69243803	S_Shore					CDMR		8:69406701-69406760
cg08074851	chr2	47797590	-	KCNK12		468	0.000247445	0.113187	3.69389	0.0129418	0.0198269	0.0060568	0.00350358		228	0.451304	0.754578	0.00402373	0.0145325	-0.0050188	0.00533242		468	0.00961258	2.6004	0.00974216	0.0171045	0.00237987	0.00374642		chr2:47796923-47799166	Island	KCNK12	NM_022055	TSS200		DMR		2:47650356-47652773
cg16803791	chr10	49813128	-	ARHGAP22;ARHGAP22		468	0.000248065	0.113187	3.69323	0.00713684	0.0109343	0.00333938	0.00193241		228	0.758865	0.307351	0.00085008	0.00630075	-0.0050188	0.00276583		468	0.00140759	3.2127	0.00625714	0.0100845	0.00242976	0.00194762		chr10:49812852-49813352	Island	ARHGAP22;ARHGAP22	NM_021226;NM_021226	5'UTR;1stExon	high-CpG:49483108-49483185		TRUE	10:49483084-49483328			TRUE
cg11806630	chr15	79383858	-	RASGRF1;RASGRF1		468	0.000248166	0.113187	3.69312	0.00689328	0.0105613	0.0032253	0.00186652		228	0.753585	0.314305	0.000958	0.00696475	-0.0050188	0.003048		468	0.000850618	3.35798	0.00615096	0.00975062	0.0025513	0.00183174		chr15:79381804-79384209	Island	RASGRF1;RASGRF1	NM_001145648;NM_002891	TSS1500;TSS1500				15:77170815-77170946
cg04776812	chr12	39726715	-	KIF21A		468	0.000248239	0.113187	-3.69304	-0.00355994	-0.00166562	-0.00545425	0.000963958		228	0.299467	1.04001	0.00168423	0.00487566	-0.0050188	0.00161943		468	0.000384579	-3.57697	-0.00350064	-0.00157742	-0.00542385	0.000978659			OpenSea	KIF21A	NM_017641	Body
cg01978237	chr6	100896803	+	SIM1		468	0.000248834	0.113187	3.69243	0.0341352	0.0523023	0.0159681	0.00924466		228	0.96314	0.0462657	0.000619623	0.027013	-0.0050188	0.0133927		468	0.00153866	3.18646	0.032693	0.0528555	0.0125306	0.01026		chr6:100897080-100897621	N_Shore	SIM1	NM_005068	Body				6:101003391-101003532
cg09706122	chr12	54071165	+	ATP5G2;ATP5G2		468	0.000248856	0.113187	3.6924	0.0262855	0.040275	0.012296	0.00711881		228	0.825449	-0.220803	-0.00243888	0.0193289	-0.0050188	0.0110455		468	0.00230544	3.06497	0.0257676	0.042289	0.00924632	0.00840713		chr12:54071053-54071265	Island	ATP5G2;ATP5G2	NM_005176;NM_001002031	TSS1500;TSS1500				12:52357198-52357568	12:54069540-54071256	Promoter_Associated
cg18362281	chr7	157204364	-	DNAJB6		468	0.000248947	0.113187	-3.69231	-0.015248	-0.00713262	-0.0233634	0.00412967		228	0.260844	1.12728	0.00784228	0.0215523	-0.0050188	0.00695682		468	0.000576089	-3.46693	-0.0150547	-0.00652127	-0.0235882	0.00434238		chr7:157204348-157204587	Island	DNAJB6	NM_058246	Body			TRUE	7:156894706-156897348	7:157204094-157204897	Unclassified_Cell_type_specific	TRUE
cg24793903	chr17	45918221	+	SCRN2;SCRN2		468	0.000249026	0.113187	3.69221	0.0028651	0.00439003	0.00134018	0.000775986		228	0.889478	-0.139125	-0.00018585	0.00244673	-0.0050188	0.00133585		468	0.000517466	3.49642	0.00267326	0.00417575	0.00117076	0.000764569		chr17:45918094-45918774	Island	SCRN2;SCRN2	NM_001145023;NM_138355	5'UTR;5'UTR				17:43273105-43273805	17:45917855-45919754	Promoter_Associated
cg25561140	chr12	120799725	+	MSI1		468	0.000249594	0.113187	3.69162	0.00430708	0.00659986	0.00201431	0.00116672		228	0.883865	-0.14624	-0.000268938	0.00335526	-0.0050188	0.00183902		468	0.000285617	3.65623	0.00425668	0.00654457	0.0019688	0.00116423		chr12:120799372-120799912	Island	MSI1	NM_002442	Body			TRUE	12:119283791-119284247	12:120799558-120799932	Unclassified_Cell_type_specific	TRUE
cg24975642	chr12	124873347	+	NCOR2;NCOR2		468	0.000249617	0.113187	3.6916	0.0273278	0.0418751	0.0127804	0.00740268		228	0.403804	-0.836448	-0.00951237	0.0128995	-0.0050188	0.0113723		468	0.0012233	3.25372	0.0258166	0.0414091	0.0102241	0.00793448		chr12:124873241-124874008	Island	NCOR2;NCOR2	NM_006312;NM_001077261	Body;Body	high-CpG:123439296-123439354	DMR	TRUE	12:123439255-123440127	12:124872342-124874330	Unclassified_Cell_type_specific	TRUE
cg02048416	chr2	74782684	+	DOK1		468	0.00025079	0.113551	3.69036	0.00587886	0.00900938	0.00274833	0.00159303		228	0.185957	-1.32675	-0.0037489	0.00181963	-0.0050188	0.00282564		468	0.000325945	3.62122	0.0060797	0.00937901	0.00278039	0.00167891		chr2:74781494-74782685	Island	DOK1	NM_001381	Body				2:74634598-74636237
cg09281220	chr2	220460085	+			468	0.000251072	0.113551	3.69008	0.0137252	0.0210346	0.00641589	0.0037195		228	0.349851	0.93686	0.00532882	0.0165383	-0.0050188	0.00568796		468	0.000592882	3.45899	0.0147024	0.0230553	0.00634955	0.0042505		chr2:220462307-220462944	N_Shelf
cg24276035	chr19	42927286	-	LIPE		468	0.00025142	0.113551	3.68971	0.00455308	0.00697806	0.00212811	0.001234		228	0.980422	-0.0245678	-4.22165e-05	0.0033442	-0.0050188	0.00171837		468	0.00117436	3.26556	0.00396864	0.0063569	0.00158039	0.0012153		chr19:42927285-42928598	Island	LIPE	NM_005357	Body				19:47619106-47620425	19:42926740-42928734	Promoter_Associated
cg02146857	chr19	18901748	-	COMP		468	0.000251709	0.113551	3.68942	0.00890188	0.0136434	0.00416035	0.00241282		228	0.0341565	2.13141	0.00797376	0.0153464	-0.0050188	0.00374107		468	0.00302539	2.98107	0.00793186	0.0131606	0.00270309	0.00266074		chr19:18899037-18902284	Island	COMP	NM_000095	Body		DMR		19:18760038-18763274
cg27237706	chr16	73104816	-			468	0.000252585	0.113669	3.68851	0.0101819	0.0156066	0.00475724	0.00276044		228	0.182297	1.33791	0.00572665	0.0141619	-0.0050188	0.00428029		468	0.00244932	3.04645	0.00918364	0.0151077	0.0032596	0.00301454			OpenSea						TRUE	16:71661943-71662338			TRUE
cg04789125	chr2	242798512	+	PDCD1		468	0.000252617	0.113669	-3.68847	-0.0134812	-0.0062987	-0.0206637	0.00365496		228	0.0285875	2.20353	0.0116864	0.0221382	-0.0050188	0.0053035		468	0.00148878	-3.1962	-0.0115288	-0.00444041	-0.0186172	0.00360703		chr2:242799488-242799696	N_Shore	PDCD1	NM_005018	Body				2:242447108-242447215
cg16083838	chr11	2889809	-	KCNQ1DN		468	0.000253696	0.11401	3.68734	0.00561318	0.00860468	0.00262168	0.00152228		228	0.409296	0.8267	0.00255191	0.00863525	-0.0050188	0.00308686		468	0.000219418	3.7253	0.00629622	0.00961757	0.00297487	0.00169012		chr11:2890388-2891337	N_Shore	KCNQ1DN	NR_024627	TSS1500					11:2889715-2889923	Unclassified_Cell_type_specific
cg00062282	chr22	50747369	-	PLXNB2		468	0.000254027	0.114013	3.68701	0.0133758	0.020505	0.00624662	0.00362781		228	0.100744	1.64813	0.00859755	0.018878	-0.0050188	0.00521656		468	0.000139654	3.84126	0.0168204	0.0254256	0.00821522	0.00437888		chr22:50745415-50746125	S_Shore	PLXNB2	NM_012401	TSS1500
cg10458142	chr19	53074012	-	ZNF701		468	0.00025505	0.114211	3.68595	0.0073111	0.011209	0.00341323	0.0019835		228	0.482775	0.703031	0.00238806	0.00908223	-0.0050188	0.0033968		468	0.00270955	3.01534	0.00692775	0.0114427	0.0024128	0.0022975		chr19:53073308-53074039	Island	ZNF701	NM_018260	5'UTR		DMR			19:53073015-53074170	Promoter_Associated
cg03030757	chr6	35420754	+	FANCE		468	0.000255117	0.114211	3.68588	0.00481416	0.00738085	0.00224747	0.00130611		228	0.401341	0.840844	0.00181479	0.0060682	-0.0050188	0.0021583		468	3.46488e-05	4.18188	0.00570087	0.00837982	0.00302191	0.00136323		chr6:35419879-35420766	Island	FANCE	NM_021922	Body				6:35527858-35528733
cg14989252	chr5	57786449	-	GAPT		468	0.00025627	0.114581	3.68471	0.0206543	0.0316697	0.00963885	0.0056054		228	0.453392	-0.751097	-0.00700524	0.0113751	-0.0050188	0.00932668		468	3.81138e-05	4.15935	0.0236767	0.0348632	0.0124903	0.00569241			OpenSea	GAPT	NM_152687	TSS1500			TRUE
cg02630604	chr7	129781596	+			468	0.000257563	0.114713	3.68339	0.0111045	0.017029	0.00518009	0.00301476		228	0.336033	0.964128	0.00448231	0.0136444	-0.0050188	0.00464908		468	0.00134861	3.22526	0.0105125	0.0169178	0.00410724	0.00325944		chr7:129780474-129781597	Island						TRUE		7:129780512-129782066	Promoter_Associated
cg16587838	chr6	31704705	+	CLIC1		468	0.000257609	0.114713	3.68334	0.012543	0.019235	0.00585106	0.00340534		228	0.363807	-0.910008	-0.00369444	0.00430632	-0.0050188	0.00405979		468	0.000143805	3.83383	0.0176897	0.0267571	0.00862224	0.0046141		chr6:31707489-31708336	N_Shelf	CLIC1	NM_001288	TSS1500
cg05683451	chr11	119066991	+	CCDC153		468	0.000257822	0.114713	-3.68311	-0.00509042	-0.00237441	-0.00780644	0.0013821		228	0.491519	0.68904	0.00146481	0.00565429	-0.0050188	0.00212587		468	0.00148147	-3.19764	-0.00444	-0.00171134	-0.00716866	0.00138852			OpenSea	CCDC153	NM_001145018	TSS1500			TRUE		11:119066745-119068055	Unclassified
cg24955204	chr1	84326767	+			468	0.00025809	0.114713	3.68285	0.0134671	0.020653	0.00628114	0.0036567		228	0.0846267	1.73222	0.0124328	0.0265775	-0.0050188	0.00717738		468	0.000331927	3.61639	0.013065	0.0201646	0.00596545	0.00361272		chr1:84326267-84326838	Island							1:84098856-84099426	1:84326044-84327053	Promoter_Associated_Cell_type_specific
cg20811788	chr22	50721368	+	PLXNB2		468	0.000258191	0.114713	-3.68275	-0.0207199	-0.00966361	-0.0317762	0.00562621		228	0.649344	0.455294	0.00289093	0.0154043	-0.0050188	0.00634959		468	0.00094843	-3.32703	-0.0207823	-0.00850696	-0.0330576	0.00624649		chr22:50718979-50721884	Island	PLXNB2	NM_012401	Body			TRUE	22:49060999-49064752
cg00657582	chr14	21904906	+	CHD8		468	0.000259491	0.115145	3.68143	0.00823777	0.0126351	0.00384046	0.00223766		228	0.530799	0.627774	0.0024822	0.0102744	-0.0050188	0.00395396		468	0.00188629	3.12574	0.00718549	0.011703	0.00266797	0.00229881			OpenSea	CHD8	NM_020920	5'UTR					14:21904849-21906100	Promoter_Associated
cg05224524	chr4	176924985	-	GPM6A;GPM6A		468	0.0002609	0.115292	-3.68001	-0.0196602	-0.00916154	-0.0301588	0.00534242		228	0.70209	-0.382996	-0.00272734	0.0113064	-0.0050188	0.00712107		468	0.000453902	-3.53219	-0.0186297	-0.00826494	-0.0289944	0.00527425		chr4:176923075-176923630	S_Shore	GPM6A;GPM6A	NM_005277;NM_201592	TSS1500;TSS1500
cg09279169	chr19	38147309	+	ZFP30		468	0.000261124	0.115292	3.67979	0.0143539	0.0220194	0.00668838	0.00390075		228	0.629079	-0.483697	-0.00251132	0.00772057	-0.0050188	0.00519192		468	0.00235145	3.05894	0.0124599	0.0204645	0.00445528	0.00407328		chr19:38145826-38147219	S_Shore	ZFP30	NM_014898	TSS1500		DMR
cg14187678	chr2	162272687	-	TBR1;TBR1		468	0.000261138	0.115292	3.67977	0.0111898	0.0171656	0.00521401	0.0030409		228	0.0695771	1.82349	0.00829191	0.0172534	-0.0050188	0.00454728		468	0.000529975	3.48989	0.0105401	0.0164752	0.00460496	0.00302018		chr2:162273294-162273725	N_Shore	TBR1;TBR1	NM_006593;NM_006593	5'UTR;1stExon					2:162271634-162273003	Unclassified_Cell_type_specific
cg04044684	chr12	133464857	+	CHFR;CHFR;CHFR;CHFR;CHFR		468	0.000261474	0.115292	3.67942	0.00542271	0.00831892	0.00252649	0.00147379		228	0.470254	0.723307	0.00228175	0.00849861	-0.0050188	0.00315461		468	0.000340996	3.60919	0.00517575	0.00799387	0.00235763	0.00143405		chr12:133463807-133464858	Island	CHFR;CHFR;CHFR;CHFR;CHFR	NM_001161344;NM_018223;NM_001161345;NM_001161346;NM_001161347	TSS1500;TSS1500;TSS1500;TSS1500;TSS1500		DMR		12:131973767-131974931	12:133463273-133464970	Unclassified
cg14720763	chr10	48438614	+	GDF10		468	0.000262311	0.115292	3.67859	0.0115189	0.0176724	0.00536538	0.00313133		228	0.0655492	-1.85067	-0.00850988	0.000552098	-0.0050188	0.00459828		468	0.00318499	2.96498	0.00964046	0.01603	0.00325088	0.00325144		chr10:48438411-48439320	Island	GDF10	NM_004962	1stExon		DMR	TRUE	10:48058438-48059294	10:48438493-48439997	Unclassified_Cell_type_specific
cg18708960	chr17	45772333	+	TBKBP1		468	0.00026262	0.115292	3.67827	0.00494654	0.00758927	0.00230382	0.0013448		228	0.105012	1.62768	0.00329807	0.0072912	-0.0050188	0.00202623		468	0.000289363	3.65279	0.00479991	0.0073822	0.00221762	0.00131404		chr17:45771107-45772993	Island	TBKBP1	NM_014726	TSS1500				17:43126130-43128058
cg00027729	chr16	31285773	+	ITGAM;ITGAM		468	0.000262736	0.115292	-3.67816	-0.00271069	-0.00126244	-0.00415894	0.00073697		228	0.814921	0.234361	0.000315931	0.00297256	-0.0050188	0.00134805		468	0.00356775	-2.92921	-0.00215239	-0.00070839	-0.00359639	0.000734802			OpenSea	ITGAM;ITGAM	NM_001145808;NM_000632	Body;Body
cg00518386	chr16	10276984	+	GRIN2A;GRIN2A;GRIN2A		468	0.000262945	0.115292	3.67795	0.00729491	0.0111926	0.00339721	0.00198341		228	0.814776	0.234548	0.000631988	0.00594208	-0.0050188	0.00269449		468	0.00455933	2.85069	0.00576055	0.00973166	0.00178945	0.00202076		chr16:10273943-10277424	Island	GRIN2A;GRIN2A;GRIN2A	NM_001134408;NM_000833;NM_001134407	TSS1500;TSS1500;TSS1500				16:10181458-10184925
cg19851291	chr19	36400437	+	TYROBP;TYROBP		468	0.000263043	0.115292	3.67786	0.0142398	0.0218484	0.00663124	0.00387177		228	0.479709	0.707968	0.00392883	0.0148653	-0.0050188	0.00554945		468	0.000160587	3.80573	0.0204704	0.0310406	0.00990013	0.00537883			OpenSea	TYROBP;TYROBP	NM_003332;NM_198125	TSS1500;TSS1500					19:36400278-36400603	Promoter_Associated_Cell_type_specific
cg01472299	chr6	4775063	+	CDYL		468	0.000263094	0.115292	3.67781	0.0110098	0.0168926	0.005127	0.00299358		228	0.713589	0.367511	0.00162528	0.0103407	-0.0050188	0.00442241		468	0.00252846	3.03668	0.00997159	0.0164246	0.00351858	0.00328372		chr6:4775131-4777550	N_Shore	CDYL	NR_026590	Body		RDMR		6:4720024-4722518
cg02417427	chr5	79479211	+	SERINC5		468	0.000265226	0.116082	3.67569	0.0247361	0.0379608	0.0115114	0.00672965		228	0.650265	0.454011	0.00338147	0.0180594	-0.0050188	0.00744798		468	0.000695211	3.41474	0.0246713	0.0388694	0.0104732	0.00722493			OpenSea	SERINC5	NM_178276	Body			TRUE
cg08181251	chr10	99443455	-	AVPI1		468	0.000265704	0.116147	3.67522	0.0198478	0.0304604	0.00923515	0.00540044		228	0.865186	0.169973	0.00110082	0.0138641	-0.0050188	0.0064764		468	0.000425207	3.5499	0.0288539	0.0448268	0.0128809	0.00812809		chr10:99446696-99447400	N_Shelf	AVPI1	NM_021732	5'UTR
cg27360727	chr2	62408302	+			468	0.000266626	0.116184	3.67431	0.0193304	0.0296689	0.00899184	0.00526096		228	0.998401	0.00200601	1.47184e-05	0.0144743	-0.0050188	0.00733715		468	0.000702317	3.4119	0.021574	0.034	0.009148	0.00632316			OpenSea						TRUE		2:62408229-62408439	Unclassified_Cell_type_specific
cg24232053	chr12	121177221	-	ACADS		468	0.000266853	0.116184	-3.67407	-0.00130071	-0.000605002	-0.00199642	0.000354024		228	0.682836	-0.409135	-0.000250237	0.000955103	-0.0050188	0.000611624		468	0.000194696	-3.75627	-0.00128831	-0.000614312	-0.00196232	0.000342977		chr12:121177115-121177341	Island	ACADS	NM_000017	Body				12:119661511-119661672	12:121177195-121177404	Unclassified_Cell_type_specific
cg10591926	chr10	653048	+	DIP2C		468	0.000267401	0.116184	-3.67354	-0.00747383	-0.00347574	-0.0114719	0.0020345		228	0.450195	0.756429	0.00232848	0.00839485	-0.0050188	0.00307825		468	0.000256422	-3.68461	-0.00736773	-0.00343822	-0.0112972	0.00199959		chr10:652259-652528	S_Shore	DIP2C	NM_014974	Body				10:642750-643336
cg12754421	chr11	105480790	-	GRIA4;GRIA4;GRIA4;GRIA4		468	0.000267685	0.116184	3.67326	0.01176	0.0180515	0.00546857	0.00320152		228	0.666627	0.431359	0.00247334	0.0137732	-0.0050188	0.00573383		468	0.00985712	2.59163	0.00987201	0.0173576	0.00238637	0.00380918		chr11:105481126-105481422	N_Shore	GRIA4;GRIA4;GRIA4;GRIA4	NM_001077244;NM_001077243;NM_000829;NM_001112812	TSS200;TSS200;TSS200;TSS1500					11:105479958-105481764	Unclassified_Cell_type_specific
cg19574488	chr3	61236547	+	FHIT;FHIT		468	0.000267725	0.116184	3.67322	0.0104884	0.0160996	0.00487718	0.00285536		228	0.724784	-0.352519	-0.00142625	0.00654707	-0.0050188	0.00404587		468	0.00183864	3.13343	0.00918389	0.0149437	0.00342413	0.00293094		chr3:61236606-61237227	N_Shore	FHIT;FHIT	NM_001166243;NM_002012	5'UTR;5'UTR				3:61211587-61212311
cg09914444	chr1	46972183	+	DMBX1;DMBX1		468	0.000268584	0.116184	-3.67238	-0.0221479	-0.0102962	-0.0339995	0.00603093		228	0.199216	1.28764	0.0124137	0.031413	-0.0050188	0.00964073		468	0.00122429	-3.25348	-0.0214004	-0.00847423	-0.0343266	0.0065777			OpenSea	DMBX1;DMBX1	NM_172225;NM_147192	TSS1500;TSS1500
cg00808555	chr17	37323734	+	ARL5C		468	0.000268672	0.116184	3.6723	0.0118237	0.0181509	0.00549652	0.0032197		228	0.0984457	1.65942	0.00799275	0.0174849	-0.0050188	0.00481658		468	0.000214628	3.73105	0.0170483	0.0260277	0.00806889	0.0045693		chr17:37321482-37322099	S_Shore	ARL5C	NM_001143968	TSS1500
cg16732787	chr1	228785992	-	DUSP5P		468	0.000268803	0.116184	3.67217	0.0350725	0.0538414	0.0163036	0.0095509		228	0.235322	1.19	0.0179182	0.0475922	-0.0050188	0.0150574		468	0.000253165	3.68797	0.0372221	0.0570561	0.0173881	0.0100928		chr1:228785986-228786204	Island	DUSP5P	NR_002834	Body				1:226852610-226852827
cg27447874	chr1	165346015	-			468	0.000269061	0.116184	3.67192	0.0138314	0.0212338	0.0064291	0.00376682		228	0.73404	-0.340184	-0.00184204	0.00882915	-0.0050188	0.00541484		468	0.0113218	2.54289	0.01258	0.0223018	0.00285813	0.00494712			OpenSea							1:163612194-163612649	1:165345427-165346156	Unclassified_Cell_type_specific	TRUE
cg21286402	chr1	116519532	+	SLC22A15		468	0.000269654	0.116184	3.67134	0.00987304	0.0151577	0.00458833	0.00268922		228	0.98018	-0.0248714	-0.000108613	0.00849752	-0.0050188	0.00436697		468	0.000598953	3.45618	0.00982634	0.0154135	0.00423916	0.00284313		chr1:116518757-116519537	Island	SLC22A15	NM_018420	Body				1:116320480-116321210	1:116518557-116519660	Unclassified
cg10785051	chr5	133449927	+	TCF7;TCF7;TCF7;TCF7;TCF7		468	0.000269723	0.116184	3.67126	0.00751283	0.0115343	0.00349139	0.00204639		228	0.237961	-1.18329	-0.0036662	0.00243971	-0.0050188	0.00309831		468	0.0055432	2.78686	0.00630237	0.0107465	0.00185825	0.00226146		chr5:133449320-133451260	Island	TCF7;TCF7;TCF7;TCF7;TCF7	NM_213648;NM_201633;NM_003202;NM_201634;NM_201632	TSS1500;TSS1500;TSS1500;TSS1500;TSS1500		DMR		5:133477025-133479203
cg07386952	chr14	105781946	+	PACS2;PACS2		468	0.000269746	0.116184	3.67123	0.00399656	0.00613584	0.00185728	0.00108861		228	0.964143	0.0450055	6.60551e-05	0.0029585	-0.0050188	0.00146771		468	0.001592	3.17637	0.00357676	0.00578963	0.00136389	0.00112605		chr14:105780339-105782027	Island	PACS2;PACS2	NM_015197;NM_001100913	Body;Body				14:104851168-104853072	14:105781662-105781987	Promoter_Associated
cg15131977	chr3	44770917	-	ZNF501		468	0.000271196	0.116662	3.66982	0.00612465	0.00940432	0.00284498	0.00166892		228	0.740098	-0.332139	-0.000848078	0.00418392	-0.0050188	0.00255338		468	0.000236867	3.70537	0.00606598	0.00928309	0.00284887	0.00163708		chr3:44770936-44771137	N_Shore	ZNF501	NM_145044	TSS1500					3:44770775-44771394	Promoter_Associated	TRUE
cg08924488	chr3	113464993	-	ATP6V1A;NAA50;NAA50		468	0.00027176	0.116662	3.66928	0.00388659	0.00596811	0.00180506	0.00105922		228	0.578475	0.556435	0.000945085	0.00429228	-0.0050188	0.00169846		468	0.00173632	3.15055	0.0033611	0.00545758	0.00126461	0.00106683		chr3:113464437-113465159	Island	ATP6V1A;NAA50;NAA50	NM_001690;NM_025146;NM_025146	TSS1500;5'UTR;1stExon	high-CpG:114946795-114947856			3:114946782-114948040
cg26980692	chr11	60719947	+	SLC15A3;SLC15A3		468	0.00027185	0.116662	3.6692	0.0205846	0.0316093	0.00955994	0.00561011		228	0.921509	-0.0986459	-0.000762609	0.0144727	-0.0050188	0.00773077		468	0.000287527	3.65448	0.0235489	0.036212	0.0108858	0.00644383		chr11:60718428-60718888	S_Shore	SLC15A3;SLC15A3	NM_016582;NR_027391	TSS1500;TSS1500					11:60719361-60720369	Unclassified	TRUE
cg02724047	chr16	67185194	-	B3GNT9		468	0.000272238	0.116686	3.66883	0.014735	0.0226275	0.00684245	0.00401627		228	0.256211	1.13833	0.00658294	0.0179796	-0.0050188	0.00578296		468	0.00177112	3.14463	0.014818	0.0240781	0.00555784	0.00471215		chr16:67183208-67184968	S_Shore	B3GNT9	NM_033309	TSS1500					16:67184641-67185325	Unclassified
cg07664454	chr17	27918580	-			468	0.00027283	0.116798	3.66825	0.00749819	0.0115151	0.00348128	0.00204408		228	0.190524	-1.31305	-0.00470101	0.00235462	-0.0050188	0.00358021		468	0.00443804	2.85941	0.00641045	0.0108161	0.00200481	0.00224188		chr17:27919874-27921105	N_Shore							17:24942695-24943005	17:27917775-27919250	Unclassified
cg00492269	chr17	80798706	-	TBCD;ZNF750		468	0.000274201	0.117243	-3.66692	-0.00316467	-0.00146869	-0.00486065	0.000863031		228	0.719013	0.360237	0.000478974	0.00309926	-0.0050188	0.00132961		468	0.00180997	-3.13813	-0.00266434	-0.000995879	-0.00433279	0.000849021			OpenSea	TBCD;ZNF750	NM_005993;NM_024702	Body;TSS1500
cg10935662	chr3	72307754	+			468	0.000274697	0.117312	3.66646	0.0190489	0.0292587	0.00883909	0.00519545		228	0.69529	0.392197	0.00334561	0.0201568	-0.0050188	0.00853045		468	0.00964989	2.59905	0.0156456	0.0274753	0.00381585	0.00601974			OpenSea						TRUE
cg13804196	chr9	71628906	+	PRKACG		468	0.000275284	0.11742	-3.66589	-0.00436371	-0.00202449	-0.00670293	0.00119036		228	0.755388	-0.311928	-0.000583185	0.0031013	-0.0050188	0.00186962		468	0.000256136	-3.6849	-0.0043263	-0.00201909	-0.00663351	0.00117406		chr9:71628407-71628907	Island	PRKACG	NM_002732	1stExon				9:70817958-70818928
cg21816308	chr1	39044140	+			468	0.000276831	0.117938	3.66442	0.0194898	0.0299417	0.00903786	0.00531866		228	0.495756	0.68231	0.00540219	0.0210055	-0.0050188	0.00791751		468	0.00767538	2.67787	0.0155576	0.0269746	0.00414067	0.00580971		chr1:39044059-39044561	Island					DMR	TRUE	1:38816610-38817120	1:39044092-39044450	Unclassified_Cell_type_specific
cg23247968	chr10	104535961	+	C10orf26;C10orf26;C10orf26		468	0.000277626	0.118134	3.66366	0.0175296	0.0269323	0.00812696	0.00478473		228	0.857073	-0.180311	-0.00120659	0.011981	-0.0050188	0.0066917		468	0.00059826	3.4565	0.020072	0.0314838	0.00866028	0.00580705			OpenSea	C10orf26;C10orf26;C10orf26	NM_017787;NM_001083913;NM_017787	5'UTR;Body;1stExon	low-CpG:104525908-104526111		TRUE
cg22751954	chr6	143023932	-			468	0.000278597	0.118141	3.66274	0.0153405	0.023571	0.00710996	0.00418824		228	0.801318	-0.251944	-0.00132808	0.0090603	-0.0050188	0.00527133		468	0.00036373	3.59195	0.0202185	0.0312801	0.00915697	0.00562886			OpenSea						TRUE
cg05523906	chr1	17751761	+	RCC2;RCC2		468	0.000279058	0.118141	3.66231	0.0168011	0.0258164	0.00778587	0.00458758		228	0.0108542	2.56906	0.0180582	0.0319107	-0.0050188	0.0070291		468	0.00188702	3.12563	0.0241168	0.0392796	0.008954	0.00771581			OpenSea	RCC2;RCC2	NM_018715;NM_001136204	Body;Body					1:17751747-17751857	Gene_Associated_Cell_type_specific
cg04550823	chr1	87617916	+	LOC339524		468	0.000279149	0.118141	3.66222	0.0111281	0.0170994	0.00515677	0.00303861		228	0.283261	1.07563	0.00548527	0.0155351	-0.0050188	0.00509957		468	0.00171988	3.15339	0.0103442	0.0167905	0.00389781	0.00328033		chr1:87617692-87617986	Island	LOC339524	NR_026989	Body		DMR	TRUE	1:87390281-87390574	1:87616817-87618300	Unclassified	TRUE
cg15008287	chr11	72492282	-	STARD10		468	0.000279208	0.118141	3.66217	0.0206422	0.0317189	0.00956544	0.0056366		228	0.757855	0.30868	0.00279593	0.0206463	-0.0050188	0.00905772		468	9.39681e-05	3.94058	0.0247833	0.0371426	0.0124239	0.00628924		chr11:72492281-72492644	Island	STARD10	NM_006645	5'UTR				11:72169912-72170674	11:72491904-72493848	Unclassified
cg20309891	chr17	41739130	-	MEOX1;MEOX1;MEOX1		468	0.00027932	0.118141	-3.66206	-0.0166704	-0.00772467	-0.0256161	0.00455218		228	0.209865	1.25759	0.0083242	0.0213688	-0.0050188	0.00661917		468	0.000514226	-3.49816	-0.0211717	-0.00927811	-0.0330654	0.00605226			OpenSea	MEOX1;MEOX1;MEOX1	NM_004527;NM_001040002;NM_013999	TSS200;5'UTR;TSS200			TRUE				TRUE
cg16379311	chr15	59665233	-	MYO1E		468	0.00028073	0.118493	3.66072	0.00613858	0.00943389	0.00284328	0.00167688		228	0.445029	-0.765095	-0.00191374	0.00301565	-0.0050188	0.00250132		468	0.00307891	2.97558	0.00521135	0.00865307	0.00176964	0.00175137		chr15:59663863-59665081	S_Shore	MYO1E	NM_004998	TSS200				15:57451156-57452601	15:59663739-59665496	Unclassified
cg11925488	chr11	45825579	-	SLC35C1;SLC35C1;SLC35C1		468	0.000280825	0.118493	3.66064	0.0141234	0.0217052	0.00654152	0.00385817		228	0.0598759	-1.8914	-0.01168	0.0004899	-0.0050188	0.00617531		468	0.000302354	3.64118	0.0159071	0.0244922	0.007322	0.00436866		chr11:45825615-45826872	N_Shore	SLC35C1;SLC35C1;SLC35C1	NM_001145266;NM_018389;NM_001145265	TSS200;TSS1500;TSS200				11:45782021-45783553	11:45825520-45827150	Promoter_Associated
cg04418576	chr14	103851554	+	MARK3;MARK3;MARK3;MARK3;MARK3		468	0.000281763	0.11866	3.65975	0.00237813	0.0036551	0.00110117	0.000649807		228	0.557688	0.587168	0.000627768	0.00273475	-0.0050188	0.00106914		468	0.000742171	3.39643	0.00219679	0.00346784	0.000925741	0.000646793		chr14:103851217-103852708	Island	MARK3;MARK3;MARK3;MARK3;MARK3	NM_001128918;NM_001128921;NM_002376;NM_001128919;NM_001128920	TSS200;TSS200;TSS200;TSS200;TSS200				14:102920865-102922479	14:103850976-103853625	Promoter_Associated
cg05379597	chr10	75627144	+	CAMK2G;CAMK2G;CAMK2G;CAMK2G;CAMK2G		468	0.000281895	0.11866	3.65964	0.0168001	0.0258213	0.00777881	0.00459063		228	0.254746	1.14186	0.00831113	0.0226553	-0.0050188	0.00727861		468	0.000545198	3.48211	0.0238026	0.0372357	0.0103694	0.00683567			OpenSea	CAMK2G;CAMK2G;CAMK2G;CAMK2G;CAMK2G	NM_172173;NM_172169;NM_172170;NM_001222;NM_172171	Body;Body;Body;Body;Body			TRUE
cg15001747	chr17	35292587	+			468	0.000282689	0.118853	3.6589	0.0170574	0.0262186	0.00789608	0.00466188		228	0.581231	0.5524	0.00304454	0.0139062	-0.0050188	0.00551148		468	0.00375587	2.9129	0.0147016	0.0246199	0.00478334	0.00504706		chr17:35291899-35300875	Island					DMR	TRUE	17:32365861-32368438
cg01163837	chr2	31457287	-	EHD3;EHD3		468	0.000283318	0.118876	3.65831	0.00798805	0.012279	0.00369709	0.00218354		228	0.980717	0.0241973	9.36154e-05	0.00771805	-0.0050188	0.00386884		468	0.0045272	2.85298	0.00631218	0.0106601	0.0019643	0.00221249		chr2:31456740-31457653	Island	EHD3;EHD3	NM_014600;NM_014600	1stExon;5'UTR		DMR		2:31310293-31311121	2:31456238-31457775	Promoter_Associated
cg10512278	chr16	68027839	-	DPEP2		468	0.00028375	0.118876	3.65791	0.0201697	0.0310055	0.00933391	0.005514		228	0.720326	0.358479	0.0024449	0.0158857	-0.0050188	0.0068202		468	9.33707e-05	3.94216	0.0284832	0.042682	0.0142844	0.00722527		chr16:68027074-68027396	S_Shore	DPEP2	NM_022355	5'UTR					16:68026579-68027947	Promoter_Associated
cg18426551	chr17	42147617	+	G6PC3;G6PC3;G6PC3		468	0.000283818	0.118876	3.65785	0.0142393	0.0218892	0.00658935	0.0038928		228	0.829911	-0.21507	-0.0013976	0.0114089	-0.0050188	0.00649833		468	0.00016669	3.7962	0.0194423	0.0295069	0.00937772	0.00512153		chr17:42147925-42148501	N_Shore	G6PC3;G6PC3;G6PC3	NR_028582;NR_028581;NM_138387	TSS1500;TSS1500;TSS1500					17:42147584-42148798	Promoter_Associated
cg03631561	chr11	57414626	-	YPEL4		468	0.00028436	0.118876	3.65734	0.0185536	0.0285228	0.00858449	0.00507298		228	0.949684	-0.0631751	-0.000518627	0.0156598	-0.0050188	0.00820936		468	0.00270548	3.0158	0.0170769	0.0282046	0.00594928	0.00566248		chr11:57414400-57414664	Island	YPEL4	NM_145008	5'UTR			TRUE	11:57171009-57171214
cg26790059	chr5	156772562	-	CYFIP2;C5orf40;CYFIP2;CYFIP2;C5orf40		468	0.000284639	0.118876	-3.65708	-0.00801534	-0.00370827	-0.0123224	0.00219173		228	0.916223	0.105312	0.000369984	0.00729356	-0.0050188	0.00351321		468	0.00208814	-3.09508	-0.00806144	-0.002943	-0.0131799	0.0026046			OpenSea	CYFIP2;C5orf40;CYFIP2;CYFIP2;C5orf40	NM_001037333;NM_001001343;NM_014376;NM_001037332;NM_001001343	Body;1stExon;Body;Body;5'UTR
cg00725356	chr3	126074784	-	KLF15		468	0.000285438	0.118876	3.65634	0.0111405	0.0171282	0.00515293	0.00304691		228	0.135969	1.49642	0.00711244	0.0164793	-0.0050188	0.00475298		468	0.000174749	3.7841	0.0120156	0.0182556	0.00577567	0.00317529		chr3:126074783-126076865	Island	KLF15	NM_014079	5'UTR			TRUE
cg00437985	chr16	21295255	-	CRYM		468	0.000285621	0.118876	3.65618	0.0177839	0.0273425	0.0082253	0.00486407		228	0.75468	-0.312861	-0.00230272	0.0122023	-0.0050188	0.0073602		468	0.0176343	2.38183	0.0131481	0.023996	0.0023001	0.00552016		chr16:21294980-21295414	Island	CRYM	NM_001014444	5'UTR				16:21202407-21202913			TRUE
cg10859358	chr2	179672126	-	TTN;TTN;TTN;TTN;TTN;TTN;TTN;TTN;TTN;TTN		468	0.00028586	0.118876	-3.65595	-0.00774592	-0.00358234	-0.0119095	0.00211872		228	0.602278	0.521875	0.00186442	0.0089049	-0.0050188	0.00357253		468	0.00665345	-2.72615	-0.00580899	-0.00162155	-0.00999642	0.00213084			OpenSea	TTN;TTN;TTN;TTN;TTN;TTN;TTN;TTN;TTN;TTN	NM_133432;NM_133432;NM_003319;NM_133437;NM_003319;NM_133437;NM_133379;NM_133378;NM_133378;NM_133379	1stExon;5'UTR;5'UTR;5'UTR;1stExon;1stExon;5'UTR;5'UTR;1stExon;1stExon
cg10928257	chr5	54469551	+	MIR449C;CDC20B;CDC20B;CDC20B		468	0.000286167	0.118876	3.65567	0.0109337	0.0168113	0.00505619	0.0029909		228	0.363065	0.911419	0.00489283	0.0154724	-0.0050188	0.00536836		468	0.00230447	3.0651	0.0100473	0.0164891	0.0036056	0.00327798		chr5:54468783-54469324	S_Shore	MIR449C;CDC20B;CDC20B;CDC20B	NR_031572;NM_001170402;NM_001145734;NM_152623	TSS1500;TSS1500;TSS1500;TSS1500			TRUE
cg26209005	chr7	132262526	+	PLXNA4;PLXNA4;PLXNA4		468	0.000286591	0.118876	3.65528	0.0117773	0.0181089	0.00544559	0.00322199		228	0.0825189	1.74416	0.00933047	0.019873	-0.0050188	0.00534956		468	0.000632586	3.44104	0.0113475	0.017828	0.004867	0.0032977		chr7:132260474-132262527	Island	PLXNA4;PLXNA4;PLXNA4	NM_020911;NM_001105543;NM_181775	TSS1500;TSS1500;5'UTR		CDMR
cg19961480	chr6	88877216	+	CNR1;CNR1;CNR1;CNR1		468	0.000286748	0.118876	3.65512	0.00527307	0.00810809	0.00243806	0.00144265		228	0.571081	-0.567305	-0.00131942	0.00326402	-0.0050188	0.00232577		468	0.000568253	3.4707	0.00499466	0.0078227	0.00216662	0.00143909		chr6:88875397-88877449	Island	CNR1;CNR1;CNR1;CNR1	NM_016083;NM_001160259;NM_001160258;NM_001160226	TSS1500;TSS1500;TSS1500;TSS1500		DMR		6:88932117-88934247
cg11053966	chr12	51476537	-	CSRNP2		468	0.000287056	0.118876	3.65484	0.00505422	0.00777179	0.00233666	0.00138288		228	0.705158	0.378855	0.000846305	0.0052486	-0.0050188	0.00223385		468	0.000526699	3.49158	0.00502893	0.00785935	0.00219851	0.0014403		chr12:51476859-51477552	N_Shore	CSRNP2	NM_030809	5'UTR					12:51476231-51477808	Promoter_Associated
cg05926862	chr5	65220004	-			468	0.000287204	0.118876	-3.6547	-0.00281701	-0.0013023	-0.00433172	0.00077079		228	0.835825	-0.207481	-0.000288095	0.00244833	-0.0050188	0.00138854		468	0.00240884	-3.05155	-0.00230445	-0.000820419	-0.00378849	0.000755175		chr5:65220759-65222416	N_Shore
cg21020710	chr19	58739803	-	ZNF544		468	0.000287556	0.118876	3.65438	0.00518463	0.00797266	0.0023966	0.00141874		228	0.0741883	1.79392	0.00432937	0.00908542	-0.0050188	0.00241336		468	0.000419929	3.55327	0.00500127	0.00776725	0.00223529	0.00140751		chr19:58739943-58740554	N_Shore	ZNF544	NM_014480	TSS1500		DMR		19:63431528-63432385	19:58739559-58741337	Unclassified
cg18631996	chr5	139526080	-			468	0.000287805	0.118876	3.65416	0.0209876	0.0322743	0.00970084	0.00574347		228	0.452222	-0.753046	-0.00624877	0.0101044	-0.0050188	0.00829799		468	0.000489975	3.51137	0.0239708	0.0373862	0.0105554	0.00682663		chr5:139525537-139526227	Island							5:139505648-139506385	5:139525269-139526107	Unclassified
cg21502154	chr11	94963152	+	SESN3		468	0.000288415	0.118988	3.6536	0.020317	0.0312448	0.00938921	0.00556081		228	0.659683	-0.440945	-0.00380393	0.0131971	-0.0050188	0.00862677		468	9.63663e-05	3.93433	0.0212675	0.0318904	0.0106446	0.00540563		chr11:94963753-94964573	N_Shore	SESN3	NM_144665	Body
cg09963123	chr4	38664654	-	FLJ13197;KLF3		468	0.000289252	0.119194	3.65284	0.0163951	0.0252152	0.0075749	0.00448831		228	0.545441	0.605538	0.00466984	0.0198679	-0.0050188	0.00771188		468	0.0023079	3.06465	0.0167771	0.0275351	0.00601905	0.00547438		chr4:38664649-38666531	Island	FLJ13197;KLF3	NR_026804;NM_016531	Body;TSS1500				4:38341025-38343059
cg05223847	chr10	124913846	+	BUB3;BUB3;BUB3;BUB3		468	0.000290522	0.119395	3.65167	0.00203757	0.00313409	0.000941056	0.000557984		228	0.862181	-0.1738	-0.000138327	0.00143017	-0.0050188	0.000795901		468	0.00108273	3.28904	0.00181604	0.00290109	0.000730981	0.000552147		chr10:124913631-124914726	Island	BUB3;BUB3;BUB3;BUB3	NM_001007793;NM_004725;NM_001007793;NM_004725	5'UTR;5'UTR;1stExon;1stExon	high-CpG:124903821-124904381			10:124903583-124904775	10:124913092-124914631	Promoter_Associated
cg11632238	chr3	44040539	+			468	0.000291624	0.119395	3.65068	0.012182	0.0187396	0.0056245	0.00333692		228	0.330526	-0.975198	-0.00498769	0.00509169	-0.0050188	0.00511454		468	0.00256994	3.03167	0.0106654	0.0175788	0.00375198	0.00351799		chr3:44036407-44041104	Island					DMR		3:44015350-44016108	3:44040515-44040710	Unclassified_Cell_type_specific	TRUE
cg23324048	chr14	60794590	-			468	0.000291792	0.119395	3.65052	0.00355544	0.0054694	0.00164148	0.000973954		228	0.926601	-0.092227	-0.000159374	0.00324614	-0.0050188	0.00172806		468	0.00402843	2.89054	0.00271456	0.00456007	0.000869047	0.000939118		chr14:60794576-60794867	Island						TRUE	14:59864037-59864759	14:60794118-60794991	Promoter_Associated_Cell_type_specific
cg10659886	chr19	58629719	-	ZSCAN18;ZSCAN18		468	0.00029188	0.119395	3.65045	0.0222605	0.0342439	0.010277	0.00609801		228	0.734406	-0.339697	-0.00316766	0.0152093	-0.0050188	0.00932494		468	0.0133959	2.48271	0.0184644	0.0330796	0.00384912	0.00743719		chr19:58629309-58630241	Island	ZSCAN18;ZSCAN18	NR_027135;NM_001145542	Body;1stExon				19:63321081-63322053
cg17536595	chr6	43612908	+	RSPH9		468	0.000291891	0.119395	3.65044	0.0332943	0.0512176	0.0153709	0.00912062		228	0.70931	0.373262	0.00470121	0.0295224	-0.0050188	0.0125949		468	0.00140203	3.21387	0.0314974	0.0507568	0.012238	0.00980046		chr6:43612714-43613366	Island	RSPH9	NM_152732	1stExon		DMR		6:43720734-43721344	6:43612908-43613649	Unclassified	TRUE
cg11059483	chr14	64760864	+	ESR2;ESR2;ESR2;ESR2;ESR2		468	0.000292032	0.119395	3.65031	0.00813981	0.0125219	0.00375775	0.0022299		228	0.325131	0.986159	0.00500235	0.014999	-0.0050188	0.00507256		468	0.00091221	3.33813	0.007635	0.0121297	0.00314028	0.00228721		chr14:64760859-64761241	Island	ESR2;ESR2;ESR2;ESR2;ESR2	NM_001040275;NM_001437;NM_001040276;NM_001437;NM_001040275	1stExon;1stExon;5'UTR;5'UTR;5'UTR			TRUE	14:63830497-63831442
cg21998325	chr6	47277820	+	TNFRSF21		468	0.000292526	0.119395	3.64985	0.00326122	0.00501711	0.00150532	0.00089352		228	0.106355	1.62139	0.00245512	0.0054392	-0.0050188	0.00151421		468	0.000326141	3.62106	0.00316023	0.00487528	0.00144517	0.000872734		chr6:47276455-47277823	Island	TNFRSF21	NM_014452	TSS200				6:47384415-47385782	6:47276909-47278160	Unclassified
cg25719851	chr12	7055452	-	PTPN6		468	0.000292887	0.119395	3.64954	0.0187046	0.0287763	0.00863285	0.00512519		228	0.0124713	2.5191	0.0183164	0.0326456	-0.0050188	0.00727101		468	0.0020683	3.09797	0.0166733	0.0272498	0.00609681	0.00538201		chr12:7053149-7053927	S_Shore	PTPN6	NM_080548	TSS1500					12:7055221-7055846	Promoter_Associated	TRUE
cg01257799	chr11	118753476	+	CXCR5		468	0.00029289	0.119395	3.64954	0.0105871	0.0162878	0.00488631	0.00290094		228	0.66283	-0.436596	-0.00182483	0.0064122	-0.0050188	0.00417968		468	0.000555823	3.4768	0.0125041	0.0195717	0.00543654	0.00359645			OpenSea	CXCR5	NM_001716	TSS1500
cg17740399	chr13	28494177	-	PDX1;PDX1		468	0.000293128	0.119395	3.64932	0.00835294	0.012851	0.00385491	0.0022889		228	0.466885	-0.728813	-0.00222778	0.00379618	-0.0050188	0.00305673		468	0.00431522	2.86846	0.00681338	0.0114812	0.0021456	0.00237528		chr13:28494001-28496099	Island	PDX1;PDX1	NM_000209;NM_000209	5'UTR;1stExon				13:27391932-27394121			TRUE
cg27641076	chr11	62211788	-	AHNAK		468	0.000293671	0.119477	3.64883	0.0140806	0.0216639	0.00649722	0.00385892		228	0.543447	0.608549	0.00336886	0.0142786	-0.0050188	0.00553589		468	0.000514549	3.49798	0.0159258	0.0248728	0.00697872	0.00455284		chr11:62211989-62212196	N_Shore	AHNAK	NM_024060	Body			TRUE				TRUE
cg00690402	chr17	46669566	+	LOC404266;HOXB5;LOC404266;LOC404266;LOC404266		468	0.000294046	0.119492	3.64849	0.0188634	0.0290236	0.00870324	0.00517019		228	0.483733	0.70149	0.00506681	0.0193013	-0.0050188	0.00722293		468	0.00107026	3.29239	0.0208471	0.0332902	0.0084039	0.0063319		chr17:46669434-46669811	Island	LOC404266;HOXB5;LOC404266;LOC404266;LOC404266	NR_033204;NM_002147;NR_033201;NR_033203;NR_033202	TSS200;3'UTR;Body;TSS200;Body				17:44024474-44025163
cg01612478	chr19	12595882	+	ZNF709;ZNF709		468	0.00029459	0.119575	3.64799	0.00394607	0.00607178	0.00182036	0.00108171		228	0.681577	0.410853	0.000808555	0.00468692	-0.0050188	0.00196799		468	0.00110045	3.28436	0.00358182	0.00572496	0.00143869	0.00109057		chr19:12595124-12595883	Island	ZNF709;ZNF709	NM_152601;NM_001145647	TSS1500;5'UTR				19:12456065-12456946	19:12595121-12596213	Unclassified
cg14479136	chr9	139222701	-	GPSM1;GPSM1;LOC26102		468	0.000295244	0.119703	3.64742	0.016615	0.0255668	0.00766325	0.00455529		228	0.519022	0.645885	0.00385295	0.0156091	-0.0050188	0.00596538		468	0.000360543	3.5943	0.0203415	0.031463	0.00921993	0.00565936			OpenSea	GPSM1;GPSM1;LOC26102	NM_001145638;NM_015597;NR_026964	Body;Body;TSS1500
cg22434989	chr1	112533134	+	KCND3;KCND3		468	0.000297668	0.120444	3.64526	0.0126601	0.0194851	0.00583507	0.00347303		228	0.593973	0.533862	0.00255982	0.0120093	-0.0050188	0.00479491		468	0.00351988	2.93349	0.0100073	0.0167112	0.00330337	0.00341139		chr1:112531559-112533773	Island	KCND3;KCND3	NM_172198;NM_004980	TSS1500;TSS1500			TRUE	1:112333011-112335273			TRUE
cg14790630	chr1	84326462	+			468	0.000297939	0.120444	3.64501	0.0119143	0.0183377	0.00549092	0.00326866		228	0.11905	1.56483	0.010926	0.024686	-0.0050188	0.0069822		468	0.000614947	3.44888	0.0112207	0.0176142	0.0048272	0.00325344		chr1:84326267-84326838	Island				high-CpG:84098895-84099267			1:84098856-84099426	1:84326044-84327053	Promoter_Associated_Cell_type_specific	TRUE
cg15678817	chr11	64621386	+	EHD1		468	0.000298153	0.120444	3.64481	0.004197	0.00645985	0.00193414	0.0011515		228	0.779141	-0.28078	-0.000518139	0.00311854	-0.0050188	0.00184535		468	0.00296502	2.98735	0.00347404	0.00575935	0.00118873	0.00116292		chr11:64621207-64622246	Island	EHD1	NM_006795	3'UTR				11:64377792-64378137	11:64621052-64621729	Unclassified
cg11841239	chr1	172419269	-	C1orf105		468	0.000298804	0.120444	3.64425	0.0106138	0.0163372	0.00489033	0.00291247		228	0.955504	0.0558596	0.000279698	0.0101475	-0.0050188	0.00500716		468	0.000120499	3.87849	0.0136916	0.0206289	0.00675434	0.00353014			OpenSea	C1orf105	NM_139240	Body			TRUE		1:172419061-172419524	Unclassified
cg04337828	chr16	87990693	-	BANP;BANP		468	0.00029899	0.120444	3.64408	0.0213291	0.0328313	0.00982698	0.00585309		228	0.40155	0.840472	0.00726671	0.0243056	-0.0050188	0.00864599		468	0.00126998	3.24282	0.0239016	0.038386	0.00941716	0.00737062		chr16:87991287-87991596	N_Shore	BANP;BANP	NM_017869;NM_079837	5'UTR;5'UTR				16:86548194-86548662	16:87989591-87991287	Promoter_Associated
cg07620849	chr5	57879049	+	RAB3C		468	0.000299302	0.120444	3.6438	0.00517922	0.00797243	0.002386	0.00142138		228	0.435944	-0.780474	-0.00157426	0.00240079	-0.0050188	0.00201705		468	0.000650963	3.43307	0.00501257	0.00788187	0.00214328	0.00146009		chr5:57878725-57879177	Island	RAB3C	NM_138453	1stExon		CDMR		5:57914403-57915018	5:57878948-57879135	Promoter_Associated_Cell_type_specific	TRUE
cg06716437	chr2	220083951	-	ABCB6		468	0.000299464	0.120444	3.64366	0.0179945	0.0276995	0.00828948	0.00493857		228	0.587673	-0.543004	-0.00418037	0.0109915	-0.0050188	0.00769859		468	0.00176911	3.14497	0.0169499	0.0275411	0.00635862	0.00538953		chr2:220082991-220084012	Island	ABCB6	NM_005689	TSS1500				2:219791344-219792593	2:220082522-220084221	Promoter_Associated
cg12030667	chr3	48471659	-	PLXNB1;PLXNB1		468	0.000301601	0.121075	3.64178	0.0174898	0.0269274	0.00805209	0.00480253		228	0.851027	-0.188028	-0.00127649	0.0121024	-0.0050188	0.0067888		468	0.000594921	3.45804	0.0224499	0.0352079	0.00969196	0.00649209		chr3:48470230-48471389	S_Shore	PLXNB1;PLXNB1	NM_002673;NM_001130082	TSS1500;TSS200					3:48470226-48471835	Unclassified
cg19265103	chr12	51784644	+	GALNT6		468	0.00030172	0.121075	3.64167	0.0141744	0.0218233	0.00652551	0.00389227		228	0.965995	-0.0426795	-0.000263031	0.0118825	-0.0050188	0.00616294		468	0.000373923	3.58453	0.019214	0.0297477	0.00868027	0.00536025		chr12:51785279-51785821	N_Shore	GALNT6	NM_007210	5'UTR		RDMR			12:51784541-51786068	Promoter_Associated
cg18599843	chr10	94450994	+	HHEX		468	0.000302166	0.121116	3.64128	0.0137665	0.0211961	0.00633694	0.00378068		228	0.913058	-0.109306	-0.0006405	0.0109074	-0.0050188	0.00585968		468	0.000350204	3.60209	0.0141393	0.0218532	0.00642547	0.00392531		chr10:94451329-94451737	N_Shore	HHEX	NM_002729	Body		RDMR		10:94440846-94441052
cg12262564	chr1	156542103	-	IQGAP3		468	0.000302598	0.121151	3.64091	0.0214492	0.0330262	0.00987219	0.00589117		228	0.385327	-0.869844	-0.00784465	0.00992831	-0.0050188	0.00901846		468	0.00292156	2.99196	0.0196387	0.0325377	0.00673976	0.00656383		chr1:156542099-156542502	Island	IQGAP3	NM_178229	Body		RDMR		1:154808724-154809105	1:156541739-156542452	Unclassified
cg20316614	chr1	226065637	-	TMEM63A		468	0.000303634	0.121189	3.64	0.0172922	0.0266278	0.00795658	0.00475061		228	0.826628	0.219287	0.00152894	0.0152695	-0.0050188	0.00697232		468	0.000195624	3.75505	0.0228233	0.0347675	0.010879	0.00607802		chr1:226069605-226070898	N_Shelf	TMEM63A	NM_014698	5'UTR					1:226065109-226065758	Unclassified	TRUE
cg01588748	chr12	79258386	+	SYT1;SYT1		468	0.000303738	0.121189	3.63991	0.0078738	0.0121248	0.00362282	0.00216319		228	0.255095	1.14102	0.00374248	0.0102064	-0.0050188	0.00327996		468	0.00622345	2.74849	0.00663068	0.0113716	0.00188978	0.00241248			OpenSea	SYT1;SYT1	NM_001135805;NM_005639	5'UTR;TSS200		CDMR		12:77782433-77783072	12:79257260-79259059	Unclassified_Cell_type_specific	TRUE
cg04716530	chr16	30485684	+	ITGAL;ITGAL		468	0.000303825	0.121189	-3.63983	-0.0140244	-0.00645264	-0.0215962	0.00385304		228	0.837461	0.205384	0.00108888	0.0115371	-0.0050188	0.00530167		468	0.000216752	-3.72849	-0.0180989	-0.00855962	-0.0276382	0.00485422		chr16:30485382-30485721	Island	ITGAL;ITGAL	NM_002209;NM_001114380	Body;Body				16:30392948-30393312	16:30485637-30485711	Promoter_Associated
cg18587504	chr15	57598576	+	LOC283663		468	0.000304947	0.121189	3.63886	0.0159732	0.0245994	0.00734695	0.00438961		228	0.406146	-0.832283	-0.0055279	0.0075614	-0.0050188	0.00664185		468	0.00137725	3.21911	0.0163661	0.026357	0.00637513	0.00508404		chr15:57598538-57599313	Island	LOC283663	NR_024433	Body			TRUE	15:55385846-55386167	15:57598166-57599734	Promoter_Associated
cg12211285	chr19	47524920	+	NPAS1		468	0.000305286	0.121189	3.63856	0.00718557	0.0110664	0.00330472	0.00197484		228	0.449563	0.757487	0.00280436	0.0101004	-0.0050188	0.00370219		468	0.000658621	3.42982	0.00722167	0.0113594	0.00308393	0.00210556		chr19:47522904-47525190	Island	NPAS1	NM_002517	Body		DMR		19:52214553-52217069
cg19710451	chr17	46654202	-	HOXB4		468	0.000305529	0.121189	3.63835	0.0274649	0.0422992	0.0126306	0.00754871		228	0.805577	-0.246431	-0.00276114	0.01932	-0.0050188	0.0112045		468	0.000976016	3.31884	0.0293335	0.0467025	0.0119645	0.00883847		chr17:46654053-46654369	Island	HOXB4	NM_024015	Body			TRUE	17:44008884-44009368	17:46654083-46654555	Unclassified_Cell_type_specific	TRUE
cg12595667	chr2	136872094	+	CXCR4;CXCR4;CXCR4		468	0.000305745	0.121189	3.63816	0.0257815	0.0397073	0.0118557	0.0070864		228	0.653119	0.450043	0.00508973	0.0273776	-0.0050188	0.0113094		468	0.000189513	3.76324	0.0303043	0.0461291	0.0144794	0.0080527		chr2:136874086-136875780	N_Shore	CXCR4;CXCR4;CXCR4	NM_001008540;NM_001008540;NM_003467	3'UTR;1stExon;3'UTR
cg00187380	chr12	54427384	-	HOXC4;HOXC5;HOXC5		468	0.000306445	0.121189	3.63756	0.0178043	0.0274228	0.00818575	0.00489457		228	0.852295	0.186408	0.00158332	0.0183223	-0.0050188	0.00849381		468	0.000970645	3.32042	0.015996	0.0254631	0.00652894	0.00481747		chr12:54427025-54428709	Island	HOXC4;HOXC5;HOXC5	NM_014620;NR_003084;NM_018953	5'UTR;Body;Body				12:52713185-52713686
cg26094651	chr2	1802045	+	MYT1L		468	0.000306595	0.121189	-3.63743	-0.077083	-0.0354384	-0.118728	0.0211916		228	0.929552	-0.0885096	-0.00320489	0.0681544	-0.0050188	0.0362095		468	0.000132944	-3.85372	-0.0798931	-0.0391526	-0.120634	0.0207314		chr2:1801618-1802060	Island	MYT1L	NM_015025	Body				2:1780592-1781053
cg25489866	chr15	59729553	+	FAM81A		468	0.000306596	0.121189	3.63743	0.00907461	0.0139772	0.00417199	0.00249479		228	0.764839	0.299501	0.00113241	0.00858376	-0.0050188	0.003781		468	0.00031469	3.63058	0.0091663	0.0141278	0.00420477	0.00252475		chr15:59730070-59730738	N_Shore	FAM81A	NM_152450	TSS1500				15:57516690-57517199
cg19702675	chr2	171387064	-	MYO3B;MYO3B;MYO3B		468	0.000306859	0.121189	3.6372	0.0229683	0.0353778	0.0105587	0.00631483		228	0.996909	0.00387833	4.10039e-05	0.0208767	-0.0050188	0.0105726		468	0.000309124	3.63531	0.0257655	0.0396937	0.0118374	0.00708757			OpenSea	MYO3B;MYO3B;MYO3B	NM_001083615;NM_001171642;NM_138995	Body;Body;Body			TRUE		2:171386974-171387104	Unclassified_Cell_type_specific
cg07205374	chr2	180129612	+	SESTD1		468	0.000306875	0.121189	3.63718	0.00690091	0.0106294	0.0031724	0.00189733		228	0.819377	-0.228617	-0.000651247	0.00496261	-0.0050188	0.00284863		468	0.00374145	2.91412	0.00565897	0.00947512	0.00184281	0.00194191		chr2:180128618-180129663	Island	SESTD1	NM_178123	TSS1500				2:179836834-179837882	2:180129502-180129732	Unclassified	TRUE
cg24171992	chr19	18212279	-	MAST3		468	0.000308688	0.121189	-3.63561	-0.00492465	-0.00226275	-0.00758655	0.00135456		228	0.475969	-0.714015	-0.00131642	0.00231697	-0.0050188	0.00184369		468	0.000354575	-3.59876	-0.00470135	-0.00213411	-0.00726859	0.00130638		chr19:18209911-18210268	S_Shelf	MAST3	NM_015016	Body
cg01566260	chr1	32180356	+			468	0.000308793	0.121189	3.63552	0.00510098	0.00785826	0.0023437	0.00140309		228	0.620748	-0.495486	-0.00104482	0.00311079	-0.0050188	0.00210868		468	0.000806712	3.37296	0.00479165	0.00758336	0.00199994	0.00142061		chr1:32180131-32180487	Island						TRUE	1:31952719-31954031	1:32179878-32181603	Unclassified
cg02310103	chr3	50391305	-	CYB561D2		468	0.000308991	0.121189	3.63536	0.0161975	0.0249533	0.00744172	0.00445553		228	0.768762	-0.294356	-0.00199523	0.011363	-0.0050188	0.00677829		468	0.000136175	3.84765	0.0255737	0.0386353	0.0125121	0.00664659		chr3:50387959-50388681	S_Shelf	CYB561D2	NM_007022	3'UTR
cg07352544	chr1	26126233	+	SEPN1;SEPN1		468	0.000310219	0.121189	3.63431	0.0179641	0.0276777	0.00825057	0.00494293		228	0.244846	1.16606	0.00853434	0.0229581	-0.0050188	0.00731898		468	0.000113301	3.89394	0.0229507	0.0345333	0.0113682	0.00589395			OpenSea	SEPN1;SEPN1	NM_020451;NM_206926	TSS1500;TSS1500					1:26125478-26127365	Promoter_Associated
cg25216196	chr17	19290520	-	MFAP4		468	0.000310355	0.121189	3.63419	0.0173323	0.0267045	0.00796007	0.00476922		228	0.785068	-0.273051	-0.0019063	0.0118523	-0.0050188	0.00698146		468	0.00194835	3.11601	0.0195938	0.031951	0.0072367	0.00628813			OpenSea	MFAP4	NM_002404	TSS200			TRUE		17:19290131-19290554	Unclassified_Cell_type_specific	TRUE
cg00883190	chr16	68485212	-			468	0.000310403	0.121189	-3.63415	-0.0135687	-0.00623153	-0.0209059	0.00373367		228	0.683505	-0.408222	-0.00211873	0.00810964	-0.0050188	0.00519014		468	0.00302827	-2.98077	-0.0128674	-0.00438423	-0.0213507	0.00431681		chr16:68480864-68482822	S_Shelf
cg13487983	chr9	137296319	+	RXRA		468	0.000310844	0.121189	3.63378	0.0141013	0.0217272	0.00647532	0.00388061		228	0.394429	0.853275	0.00553635	0.0183231	-0.0050188	0.00648835		468	0.0010919	3.28662	0.0169134	0.0270264	0.00680043	0.00514614		chr9:137299190-137299437	N_Shelf	RXRA	NM_002957	Body			TRUE		9:137295242-137296496	Unclassified	TRUE
cg18783033	chr10	90488297	-	LIPK		468	0.000311585	0.121189	-3.63315	-0.00887965	-0.00407671	-0.0136826	0.00244407		228	0.168131	-1.38276	-0.0050198	0.00213449	-0.0050188	0.00363027		468	0.00146669	-3.20061	-0.00783627	-0.00302484	-0.0126477	0.00244837			OpenSea	LIPK	NM_001080518	Body				10:90478012-90478321
cg04856841	chr1	156308275	-	CCT3;CCT3;C1orf182;CCT3		468	0.000311702	0.121189	3.63303	0.00143953	0.00221818	0.000660874	0.000396233		228	0.645811	0.460218	0.000296242	0.0015648	-0.0050188	0.0006437		468	0.00106928	3.29264	0.00130563	0.00208486	0.000526387	0.000396528		chr1:156308173-156308442	Island	CCT3;CCT3;C1orf182;CCT3	NM_001008883;NM_005998;NM_144627;NM_001008800	TSS200;TSS200;5'UTR;TSS200				1:154574270-154575236	1:156307208-156308779	Promoter_Associated
cg24805411	chr19	56158851	+	CCDC106		468	0.000311835	0.121189	3.63293	0.0192394	0.0296465	0.00883233	0.00529584		228	0.749196	0.320098	0.00242126	0.0173282	-0.0050188	0.00756414		468	0.000268544	3.67249	0.0252834	0.0388126	0.0117542	0.00688454		chr19:56159257-56159937	N_Shore	CCDC106	NM_013301	TSS200		CDMR					TRUE
cg18889144	chr1	46145067	-	GPBP1L1		468	0.000311876	0.121189	3.63289	0.00721683	0.0111206	0.00331302	0.00198653		228	0.773579	0.288048	0.00103747	0.0081355	-0.0050188	0.00360173		468	0.000608165	3.45195	0.00890741	0.0139783	0.00383652	0.0025804			OpenSea	GPBP1L1	NM_021639	5'UTR			TRUE
cg05605921	chr1	225998232	+	EPHX1		468	0.000312293	0.121189	3.63253	0.00442354	0.00681661	0.00203048	0.00121776		228	0.0822268	1.74582	0.00346916	0.00738523	-0.0050188	0.00198712		468	0.000886335	3.34631	0.0040561	0.00643809	0.00167411	0.00121211		chr1:225997646-225998233	Island	EPHX1	NM_001136018	5'UTR				1:224064250-224064912	1:225997500-225998295	Promoter_Associated
cg18875357	chr14	105391263	+	PLD4;PLD4		468	0.000312947	0.121189	3.63199	0.016326	0.0251594	0.00749256	0.00449506		228	0.529061	-0.630434	-0.00340897	0.00724745	-0.0050188	0.00540734		468	0.00106681	3.29332	0.0184387	0.0294413	0.00743616	0.00559883			OpenSea	PLD4;PLD4	NM_138790;NM_138790	1stExon;5'UTR	low-CpG:104462195-104462315
cg06752633	chr14	105390602	-	PLD4		468	0.000313132	0.121189	-3.63183	-0.00847324	-0.00388846	-0.013058	0.00233305		228	0.967235	0.0411233	0.000146257	0.00715527	-0.0050188	0.00355656		468	0.00210773	-3.09225	-0.00776048	-0.00282862	-0.0126923	0.00250966			OpenSea	PLD4	NM_138790	TSS1500
cg01301138	chr16	82660630	-	CDH13;CDH13		468	0.000313421	0.121189	3.63158	0.00835317	0.0128733	0.00383305	0.00230014		228	0.0886931	1.70985	0.00519706	0.011187	-0.0050188	0.00303949		468	0.00188603	3.12578	0.00734352	0.0119603	0.00272671	0.00234934		chr16:82660651-82661813	N_Shore	CDH13;CDH13	NM_001257;NM_001257	1stExon;5'UTR	low-CpG:81217891-81218147	DMR		16:81217935-81219232			TRUE
cg02222250	chr1	182993172	+	LAMC1		468	0.000313431	0.121189	3.63157	0.00464545	0.00715924	0.00213167	0.00127919		228	0.111961	-1.59578	-0.00317658	0.00074635	-0.0050188	0.00199061		468	0.00124066	3.24961	0.00417079	0.00669301	0.00164857	0.00128347		chr1:182991804-182993370	Island	LAMC1	NM_002293	1stExon				1:181258106-181260099	1:182993043-182993592	Unclassified
cg09670127	chr2	60722802	-	BCL11A;BCL11A;BCL11A		468	0.000313534	0.121189	3.63149	0.0187036	0.0288248	0.00858232	0.00515038		228	0.564361	-0.577244	-0.00348617	0.00841573	-0.0050188	0.00603933		468	0.000173534	3.78589	0.0215864	0.0327913	0.0103815	0.0057018			OpenSea	BCL11A;BCL11A;BCL11A	NM_022893;NM_138559;NM_018014	Body;Body;Body
cg19836431	chr11	66620018	-	PC;PC;PC		468	0.00031466	0.121189	-3.63054	-0.0116203	-0.00533043	-0.0179101	0.0032007		228	0.156718	1.42102	0.0071538	0.017075	-0.0050188	0.00503428		468	0.000369331	-3.58785	-0.0128918	-0.00583064	-0.019953	0.00359319		chr11:66623620-66626614	N_Shelf	PC;PC;PC	NM_022172;NM_000920;NM_001040716	Body;Body;Body				11:66376442-66376608
cg23679756	chr11	123067200	-	ASAM		468	0.000314918	0.121189	3.63032	0.0216094	0.0333069	0.00991193	0.00595248		228	0.324568	0.987311	0.00794165	0.0237937	-0.0050188	0.00804372		468	0.000516792	3.49679	0.0214531	0.0335096	0.00939673	0.00613509		chr11:123065426-123066184	S_Shore	ASAM	NM_024769	TSS1500				11:122572404-122572503
cg02727444	chr19	12175631	+	ZNF844;ZNF844		468	0.000315177	0.121189	3.6301	0.0117306	0.0180809	0.00538027	0.00323147		228	0.641312	-0.466505	-0.0024303	0.0078364	-0.0050188	0.00520958		468	0.00548011	2.79063	0.00950899	0.0162052	0.00281279	0.00340746		chr19:12175460-12176057	Island	ZNF844;ZNF844	NM_001136501;NM_001136501	5'UTR;1stExon				19:12036461-12037000	19:12175097-12176384	Promoter_Associated
cg04586023	chr22	50690380	+	HDAC10;HDAC10		468	0.000315481	0.121189	3.62985	0.015924	0.0245451	0.00730301	0.00438698		228	0.201448	1.28124	0.00857889	0.0217744	-0.0050188	0.00669576		468	0.000120577	3.87832	0.0201272	0.0303257	0.00992871	0.00518967		chr22:50689160-50690167	S_Shore	HDAC10;HDAC10	NM_001159286;NM_032019	TSS1500;TSS1500
cg21582714	chr5	86564790	+	RASA1;RASA1;RASA1		468	0.000315534	0.121189	3.62979	0.00545988	0.00841582	0.00250394	0.00150419		228	0.783836	0.274657	0.000794079	0.00649176	-0.0050188	0.00289117		468	0.000310223	3.63436	0.00561656	0.00865352	0.0025796	0.00154541		chr5:86564116-86564388	S_Shore	RASA1;RASA1;RASA1	NM_022650;NM_022650;NM_002890	1stExon;5'UTR;1stExon	high-CpG:86599350-86600748
cg21144063	chr7	64035529	+			468	0.000316171	0.121189	3.62927	0.0714262	0.110102	0.032751	0.0196806		228	0.669795	-0.426999	-0.0125649	0.0454261	-0.0050188	0.0294262		468	0.000124113	3.87106	0.0746888	0.112605	0.0367728	0.0192942			OpenSea							7:63672852-63672965
cg22047552	chr17	26939704	-	FLJ25006;LOC645851		468	0.000316311	0.121189	3.62915	0.0164719	0.0253912	0.00755253	0.00453877		228	0.727547	0.348832	0.00230374	0.0153188	-0.0050188	0.00660416		468	0.000920338	3.33561	0.0172626	0.0274327	0.00709241	0.00517524			OpenSea	FLJ25006;LOC645851	NM_144610;NR_024395	Body;TSS1500					17:26939618-26941267	Gene_Associated
cg05877528	chr22	26875552	-	HPS4;HPS4		468	0.000317032	0.121189	3.62854	0.0182359	0.0281122	0.00835973	0.00502569		228	0.62859	0.484387	0.00365078	0.018504	-0.0050188	0.00753691		468	0.00108782	3.2877	0.0187158	0.0299028	0.00752881	0.00569267		chr22:26879458-26879930	N_Shelf	HPS4;HPS4	NM_152841;NM_022081	TSS200;Body					22:26875299-26875825	Unclassified_Cell_type_specific
cg08220149	chr16	15766327	+	NDE1;NDE1		468	0.000317076	0.121189	3.62851	0.0223987	0.0345294	0.0102679	0.00617297		228	0.658156	-0.443059	-0.00363652	0.0125388	-0.0050188	0.00820775		468	0.000864846	3.35328	0.0304181	0.0482444	0.0125919	0.00907115			OpenSea	NDE1;NDE1	NM_017668;NM_001143979	Body;Body			TRUE		16:15766233-15767104	Unclassified_Cell_type_specific	TRUE
cg02509086	chr8	70945457	+			468	0.000317202	0.121189	3.6284	0.0134772	0.0207765	0.00617796	0.00371437		228	0.589944	0.539703	0.00325897	0.0151591	-0.0050188	0.00603846		468	0.00116819	3.2671	0.0121388	0.0194403	0.00483734	0.00371548		chr8:70946890-70947299	N_Shore							8:71107673-71108012
cg00078221	chr5	139927754	-	EIF4EBP3;ANKHD1-EIF4EBP3		468	0.000317207	0.121189	3.6284	0.0143451	0.0221144	0.00657576	0.00395355		228	0.499714	-0.676051	-0.00410632	0.00786387	-0.0050188	0.00607398		468	0.00123986	3.24981	0.0137569	0.0220757	0.00543814	0.00423315		chr5:139927157-139927491	S_Shore	EIF4EBP3;ANKHD1-EIF4EBP3	NM_003732;NM_020690	Body;Body			TRUE	5:139907342-139908015	5:139926392-139928363	Promoter_Associated
cg14537748	chr6	105707732	-			468	0.000317696	0.121189	-3.62799	-0.00973132	-0.00446023	-0.0150024	0.00268229		228	0.83684	-0.20618	-0.00075541	0.00646503	-0.0050188	0.00366384		468	0.000621675	-3.44586	-0.00907694	-0.00390041	-0.0142535	0.00263416			OpenSea						TRUE
cg03186440	chr16	89042185	-	CBFA2T3		468	0.000317742	0.121189	3.62795	0.0128994	0.0198865	0.00591219	0.00355555		228	0.838927	-0.203506	-0.00115922	0.0100665	-0.0050188	0.00569624		468	0.0006482	3.43426	0.0131529	0.0206793	0.00562654	0.00382991			OpenSea	CBFA2T3	NM_005187	Body				16:87569291-87569869	16:89041875-89042224	Promoter_Associated_Cell_type_specific
cg20434926	chr19	46181274	-	GIPR		468	0.000317784	0.121189	3.62791	0.0194661	0.0300104	0.00892185	0.00536565		228	0.337338	-0.961522	-0.00658916	0.00691595	-0.0050188	0.00685284		468	0.00182534	3.1356	0.0187525	0.0305051	0.00699985	0.0059805		chr19:46181220-46181455	Island	GIPR	NM_000164	Body			TRUE	19:50872052-50873281	19:46180017-46181406	Unclassified	TRUE
cg08390172	chr2	192711905	+	SDPR;SDPR		468	0.000318138	0.121189	3.62761	0.00729627	0.0112488	0.00334375	0.00201131		228	0.973763	0.0329257	0.000119522	0.00727336	-0.0050188	0.00363004		468	0.00137478	3.21963	0.00696228	0.0112118	0.00271273	0.00216245			OpenSea	SDPR;SDPR	NM_004657;NM_004657	5'UTR;1stExon	low-CpG:192419999-192420265		TRUE				TRUE
cg20701926	chr1	226408727	-			468	0.000319056	0.121189	-3.62685	-0.0149098	-0.00683121	-0.0229885	0.00411096		228	0.294686	-1.05038	-0.0064023	0.0056097	-0.0050188	0.0060952		468	0.00310306	-2.97315	-0.0129694	-0.00439704	-0.0215418	0.00436218		chr1:226411007-226411880	N_Shelf								1:226408688-226408811	Unclassified_Cell_type_specific
cg24733450	chr6	150246821	+			468	0.00031952	0.121189	3.62647	0.0103767	0.0159997	0.00475366	0.00286137		228	0.981002	-0.0238392	-0.000102598	0.00837893	-0.0050188	0.00430375		468	0.000652373	3.43248	0.0110256	0.017338	0.00471326	0.00321216		chr6:150246752-150247257	Island							6:150288486-150289105
cg09478742	chr17	43973311	+	MAPT;MAPT;LOC100128977;LOC100130148;MAPT;MAPT;MAPT;MAPT		468	0.000319908	0.121189	3.62614	0.0140793	0.0217095	0.00644921	0.00388273		228	0.808431	0.24274	0.00173664	0.0158358	-0.0050188	0.0071543		468	0.000514451	3.49804	0.0133514	0.0208521	0.00585075	0.00381683		chr17:43971410-43975040	Island	MAPT;MAPT;LOC100128977;LOC100130148;MAPT;MAPT;MAPT;MAPT	NM_001123067;NM_016835;NR_024559;NR_024560;NM_016834;NM_016841;NM_005910;NM_001123066	5'UTR;5'UTR;TSS1500;Body;5'UTR;5'UTR;5'UTR;5'UTR		CDMR		17:41327205-41329872
cg08032641	chr4	3873418	-			468	0.000320177	0.121189	3.62591	0.00356148	0.00549171	0.00163126	0.000982231		228	0.0410524	2.05498	0.00264456	0.00518068	-0.0050188	0.0012869		468	0.000394848	3.56988	0.00338892	0.00525445	0.00152338	0.000949307		chr4:3873092-3874011	Island					DMR		4:3842852-3843809			TRUE
cg15195353	chr16	4382775	-	GLIS2		468	0.000320446	0.121189	-3.62569	-0.00537989	-0.00246396	-0.00829582	0.00148383		228	0.653153	-0.449996	-0.00101977	0.00344621	-0.0050188	0.00226617		468	0.000498531	-3.50663	-0.00504735	-0.00221876	-0.00787594	0.00143938			OpenSea	GLIS2	NM_032575	Body
cg27078824	chr6	44187399	+	SLC29A1;SLC29A1;SLC29A1;SLC29A1		468	0.000320594	0.121189	3.62556	0.004996	0.00770395	0.00228805	0.00137799		228	0.781423	-0.277803	-0.000732513	0.0044639	-0.0050188	0.00263681		468	0.00136408	3.22192	0.00458593	0.00738304	0.00178882	0.00142336		chr6:44187186-44187400	Island	SLC29A1;SLC29A1;SLC29A1;SLC29A1	NM_001078174;NM_001078174;NM_004955;NM_004955	1stExon;5'UTR;5'UTR;1stExon	high-CpG:44295009-44295388			6:44295054-44295568	6:44187043-44187732	Unclassified	TRUE
cg11934819	chr20	1472078	-	SIRPB2;SIRPB2;SIRPB2;SIRPB2		468	0.000320642	0.121189	3.62553	0.0123324	0.0190169	0.00564786	0.00340153		228	0.366047	-0.90576	-0.00467202	0.00549325	-0.0050188	0.00515812		468	0.00031165	3.63315	0.0140258	0.0216122	0.0064393	0.0038605			OpenSea	SIRPB2;SIRPB2;SIRPB2;SIRPB2	NM_001134836;NM_001122962;NM_001122962;NM_001134836	1stExon;1stExon;5'UTR;5'UTR	low-CpG:1420060-1420172
cg10324825	chr1	158153227	+	CD1D		468	0.00032111	0.121189	-3.62514	-0.00364053	-0.00166704	-0.00561402	0.00100425		228	0.966146	0.0424909	6.9797e-05	0.00330697	-0.0050188	0.00164264		468	0.000762867	-3.38871	-0.00347751	-0.00146086	-0.00549416	0.00102621		chr1:158150620-158151503	S_Shore	CD1D	NM_001766	Body
cg09077126	chr10	72015695	+	NPFFR1		468	0.000321669	0.121189	3.62468	0.0206615	0.0318633	0.00945976	0.00570023		228	0.378929	0.881637	0.00794973	0.0257198	-0.0050188	0.00901701		468	0.00454423	2.85177	0.0181856	0.0307173	0.00565387	0.00637696		chr10:72014777-72015696	Island	NPFFR1	NM_022146	Body				10:71684798-71685702	10:72014843-72015807	Unclassified_Cell_type_specific
cg03086663	chr5	92918912	-	NR2F1		468	0.000322302	0.121189	3.62416	0.0201233	0.0310349	0.00921176	0.00555254		228	0.0487238	1.98193	0.017242	0.0343866	-0.0050188	0.0086996		468	0.000165422	3.79815	0.0205003	0.0311072	0.0098935	0.00539745		chr5:92919558-92921430	N_Shore	NR2F1	NM_005654	TSS200					5:92918076-92918999	Unclassified_Cell_type_specific
cg15020726	chr15	31196382	+	MTMR15;MTMR15;MTMR15;MTMR15		468	0.00032312	0.121189	3.62349	0.0124968	0.0192743	0.00571935	0.00344884		228	0.355486	0.925939	0.00541218	0.0169313	-0.0050188	0.00584508		468	0.00232887	3.06189	0.0107579	0.0176625	0.00385336	0.0035135		chr15:31195673-31196392	Island	MTMR15;MTMR15;MTMR15;MTMR15	NM_001146094;NM_001146095;NM_014967;NM_001146096	5'UTR;5'UTR;5'UTR;5'UTR				15:28982974-28983677	15:31195397-31196735	Promoter_Associated
cg01173978	chr16	14097192	-			468	0.000323189	0.121189	3.62343	0.0103639	0.0159846	0.00474309	0.00286024		228	0.630522	-0.481662	-0.00193864	0.00599335	-0.0050188	0.00402489		468	0.00241994	3.05015	0.00938297	0.0154283	0.00333769	0.00307623			OpenSea						TRUE				TRUE
cg05651903	chr3	186543527	-			468	0.000323713	0.121189	3.623	0.0161955	0.0249801	0.00741093	0.00447019		228	0.663585	-0.435554	-0.00304439	0.0107304	-0.0050188	0.0069897		468	0.00244057	3.04755	0.015423	0.0253682	0.00547773	0.00506078		chr3:186544916-186545471	N_Shore						TRUE				TRUE
cg05063597	chr12	95828889	+			468	0.000324015	0.121189	-3.62274	-0.00581674	-0.00266147	-0.008972	0.00160562		228	0.22281	1.22252	0.00328068	0.0085692	-0.0050188	0.00268355		468	0.00166337	-3.16334	-0.00501186	-0.00189836	-0.00812537	0.00158436			OpenSea							12:94352865-94353047
cg13883696	chr1	61519888	-			468	0.000324167	0.121189	3.62262	0.00671955	0.0103647	0.00307443	0.00185489		228	0.600626	-0.524253	-0.00147059	0.00405752	-0.0050188	0.00280513		468	0.00197129	3.11247	0.00603452	0.00984459	0.00222444	0.00193882		chr1:61519352-61519971	Island							1:61291958-61292756	1:61519284-61520243	Unclassified_Cell_type_specific
cg02918224	chr20	33298052	+	TP53INP2		468	0.000324347	0.121189	3.62247	0.00468135	0.00722091	0.00214178	0.00129231		228	0.439165	0.775	0.00175772	0.00622735	-0.0050188	0.00226802		468	0.000444534	3.53785	0.0044797	0.00696802	0.00199138	0.00126622		chr20:33296514-33298242	Island	TP53INP2	NM_021202	Body				20:32760214-32761839	20:33297689-33298105	Promoter_Associated	TRUE
cg22708508	chr1	154325248	-			468	0.000324726	0.121189	3.62217	0.00973124	0.0150107	0.00445172	0.00268658		228	0.649862	-0.454572	-0.00195805	0.0065308	-0.0050188	0.00430746		468	0.000969976	3.32062	0.00946022	0.0150588	0.00386162	0.00284894			OpenSea						TRUE	1:152591662-152592306			TRUE
cg19720179	chr6	155451057	+	TIAM2		468	0.000325101	0.121189	-3.62185	-0.00499727	-0.00228585	-0.00770869	0.00137976		228	0.723177	0.354667	0.00162902	0.0106808	-0.0050188	0.00459311		468	0.00372946	-2.91514	-0.00402005	-0.00131006	-0.00673005	0.00137902			OpenSea	TIAM2	NM_012454	Body				6:155492472-155492750
cg03748210	chr8	1854795	-	ARHGEF10		468	0.000325491	0.121189	-3.62154	-0.00869987	-0.00397909	-0.0134207	0.00240226		228	0.237777	1.18376	0.00443144	0.0118089	-0.0050188	0.00374354		468	0.00102066	-3.30603	-0.00835108	-0.00338706	-0.0133151	0.00252602			OpenSea	ARHGEF10	NM_014629	Body				8:1842015-1842406
cg15114328	chr1	182361557	+	GLUL;GLUL;GLUL		468	0.000326014	0.121189	3.62111	0.0122447	0.0188898	0.00559963	0.00338148		228	0.812514	0.237467	0.00137016	0.0127411	-0.0050188	0.0057699		468	0.000434316	3.54416	0.0135186	0.0210143	0.00602283	0.00381432		chr1:182359697-182361563	Island	GLUL;GLUL;GLUL	NM_001033044;NM_001033056;NM_002065	TSS1500;TSS1500;TSS1500				1:180626225-180628186
cg07357081	chr6	31846797	-	SLC44A4;SLC44A4		468	0.000326861	0.121189	3.62042	0.023653	0.0364916	0.0108143	0.0065332		228	0.013427	2.49224	0.0265157	0.0474829	-0.0050188	0.0106393		468	9.45089e-05	3.93916	0.0252593	0.0378606	0.012658	0.00641237			OpenSea	SLC44A4;SLC44A4	NM_025257;NM_025257	5'UTR;1stExon				6:31954720-31955023
cg11248812	chr17	75502917	+			468	0.000327184	0.121189	-3.62015	-0.00385955	-0.00176446	-0.00595465	0.00106613		228	0.973604	-0.0331264	-4.97936e-05	0.00291247	-0.0050188	0.00150314		468	0.00061023	-3.451	-0.0035753	-0.00153936	-0.00561123	0.00103602			OpenSea							17:73014397-73014665
cg19351628	chr12	58246612	-			468	0.000327893	0.121189	3.61958	0.0222024	0.0342566	0.0101483	0.00613397		228	0.509721	-0.660341	-0.00531142	0.0105401	-0.0050188	0.00804346		468	0.00353551	2.93209	0.0202501	0.0338222	0.00667799	0.00690636			OpenSea						TRUE	12:56532758-56533180
cg04697624	chr12	69002178	+			468	0.000328172	0.121189	3.61936	0.0190211	0.0293487	0.00869352	0.00525538		228	0.456064	-0.746654	-0.00553807	0.00907921	-0.0050188	0.00741718		468	0.000132832	3.85393	0.0325295	0.0491166	0.0159424	0.00844061		chr12:69004220-69005377	N_Shelf
cg06061966	chr11	46366643	+	DGKZ;DGKZ		468	0.000328281	0.121189	3.61927	0.0186821	0.0288259	0.00853835	0.00516185		228	0.302834	1.03278	0.00735086	0.0213777	-0.0050188	0.00711756		468	0.00019506	3.7558	0.0232671	0.0354411	0.011093	0.00619497		chr11:46366876-46367101	N_Shore	DGKZ;DGKZ	NM_201533;NM_201532	TSS1500;Body					11:46366545-46366682	Promoter_Associated_Cell_type_specific
cg10755235	chr14	60974039	+			468	0.000328373	0.121189	3.6192	0.00922283	0.0142306	0.00421503	0.00254831		228	0.470149	0.723479	0.00240074	0.00894024	-0.0050188	0.00331832		468	0.0104114	2.57247	0.00750008	0.0132295	0.00177064	0.00291551		chr14:60973772-60974123	Island						TRUE	14:60043431-60043832
cg07644321	chr4	2847213	+	ADD1;ADD1;ADD1;ADD1		468	0.000328389	0.121189	3.61918	0.0175103	0.027018	0.00800254	0.00483818		228	0.806689	-0.244993	-0.00232167	0.0163539	-0.0050188	0.00947648		468	0.000522026	3.49403	0.0177798	0.0277797	0.00777985	0.00508861		chr4:2845031-2846258	S_Shore	ADD1;ADD1;ADD1;ADD1	NM_001119;NM_014190;NM_014189;NM_176801	5'UTR;5'UTR;5'UTR;5'UTR					4:2847213-2847410	Promoter_Associated
cg07005356	chr6	5085597	-	PPP1R3G		468	0.000328572	0.121189	3.61902	0.00360026	0.00555522	0.00164531	0.000994817		228	0.717608	-0.362119	-0.000492915	0.00218962	-0.0050188	0.00136119		468	0.00206455	3.09851	0.00319491	0.0052212	0.00116862	0.00103111		chr6:5084516-5087032	Island	PPP1R3G	NM_001145115	TSS200				6:5029492-5032137	6:5085541-5085787	Unclassified_Cell_type_specific	TRUE
cg00630794	chr19	7746957	-	TRAPPC5;TRAPPC5;TRAPPC5		468	0.000328911	0.121189	3.61876	0.021972	0.0339038	0.0100403	0.00607171		228	0.720112	-0.358765	-0.00355129	0.0159563	-0.0050188	0.00989863		468	0.00273742	3.01217	0.0227833	0.0376472	0.00791936	0.00756375		chr19:7745490-7747714	Island	TRAPPC5;TRAPPC5;TRAPPC5	NM_174894;NM_001042462;NM_001042461	5'UTR;5'UTR;5'UTR				19:7651556-7653687	19:7745376-7747306	Promoter_Associated
cg19500479	chr2	20865674	+	GDF7		468	0.000329062	0.121189	3.61864	0.0101609	0.0156789	0.0046429	0.00280793		228	0.18856	-1.31891	-0.00714723	0.00353223	-0.0050188	0.00541903		468	0.00906634	2.62071	0.00734852	0.0128589	0.00183818	0.00280402		chr2:20865289-20867589	Island	GDF7	NM_182828	TSS1500		DMR	TRUE	2:20728516-20731070
cg25133376	chr7	73392981	-			468	0.000329238	0.121189	3.61849	0.00835665	0.012895	0.00381829	0.00230943		228	0.326262	0.983852	0.00370531	0.0111273	-0.0050188	0.00376612		468	0.000131218	3.85702	0.0115793	0.017479	0.00567963	0.00300214			OpenSea							7:73030917-73031112
cg26218698	chr11	67896080	+			468	0.000329376	0.121189	3.61838	0.0156083	0.0240851	0.00713142	0.0043136		228	0.472003	0.720457	0.0049411	0.018457	-0.0050188	0.00685829		468	0.00197224	3.11233	0.0150968	0.0246291	0.00556455	0.00485064		chr11:67895786-67896104	Island						TRUE	11:67652363-67652744	11:67895946-67896148	Unclassified_Cell_type_specific	TRUE
cg09048251	chr5	77253974	-			468	0.000329548	0.121189	3.61824	0.0224019	0.0345689	0.010235	0.00619138		228	0.15975	-1.41065	-0.013004	0.00516305	-0.0050188	0.00921845		468	0.00138339	3.2178	0.0219698	0.035387	0.00855252	0.00682757		chr5:77253832-77254049	Island							5:77289589-77290021
cg00089823	chr5	1932098	-			468	0.000330561	0.121189	3.61742	0.00560454	0.00864917	0.0025599	0.00154932		228	0.0158663	-2.43065	-0.00444538	-0.000841163	-0.0050188	0.00182888		468	0.00223157	3.0749	0.00470393	0.00771019	0.00169767	0.00152978		chr5:1930754-1931986	S_Shore										TRUE
cg02014003	chr14	27067707	+	NOVA1;NOVA1;NOVA1		468	0.000330627	0.121189	3.61737	0.014661	0.0226256	0.00669638	0.00405293		228	0.855384	0.182466	0.00123216	0.0145401	-0.0050188	0.00675281		468	0.0228575	2.28351	0.0123355	0.0229512	0.00171973	0.00540199		chr14:27066313-27066578	S_Shore	NOVA1;NOVA1;NOVA1	NM_002515;NM_006491;NM_006489	TSS1500;TSS1500;TSS1500		CDMR		14:26136804-26137757			TRUE
cg11612291	chr3	44690338	-	ZNF35		468	0.000330707	0.121189	3.6173	0.00607822	0.00938028	0.00277615	0.00168032		228	0.143422	-1.46837	-0.00379138	0.0012971	-0.0050188	0.00258204		468	0.00100811	3.30957	0.00582604	0.00928542	0.00236666	0.00176036		chr3:44690126-44690587	Island	ZNF35	NM_003420	5'UTR				3:44665148-44665612	3:44690303-44690418	Promoter_Associated_Cell_type_specific
cg22509054	chr15	41198725	+			468	0.000330794	0.121189	3.61723	0.0023292	0.00359459	0.00106381	0.000643919		228	0.957395	-0.0534828	-5.29832e-05	0.00189933	-0.0050188	0.000990659		468	0.00104615	3.29893	0.00208725	0.0033306	0.000843886	0.000632703			OpenSea						TRUE	15:38986017-38986273	15:41198226-41200278	Promoter_Associated
cg24334111	chr19	57078780	+	ZNF470		468	0.000331214	0.121189	3.6169	0.00922324	0.0142344	0.00421205	0.00255004		228	0.387644	-0.865602	-0.00290878	0.00371367	-0.0050188	0.00336041		468	0.00142796	3.20849	0.00837629	0.0135067	0.00324592	0.00261067		chr19:57078365-57079301	Island	ZNF470	NM_001001668	TSS200		DMR		19:61770178-61771102	19:57077998-57079544	Promoter_Associated	TRUE
cg02072495	chr15	60689285	+	ANXA2;ANXA2;ANXA2;ANXA2		468	0.000331244	0.121189	-3.61688	-0.0311796	-0.0142389	-0.0481203	0.00862058		228	0.565854	0.575031	0.00702499	0.0311009	-0.0050188	0.0122167		468	0.00981133	-2.59326	-0.0254103	-0.00615453	-0.0446661	0.00979859		chr15:60689749-60690430	N_Shore	ANXA2;ANXA2;ANXA2;ANXA2	NM_001136015;NM_004039;NM_001002858;NM_001002857	5'UTR;5'UTR;Body;5'UTR					15:60689255-60689526	Unclassified_Cell_type_specific
cg26695257	chr8	23121040	-			468	0.000331699	0.121194	-3.6165	-0.00545574	-0.00249119	-0.0084203	0.00150857		228	0.627094	0.486499	0.0011502	0.00580946	-0.0050188	0.00236424		468	0.000201227	-3.74774	-0.00551841	-0.0026248	-0.00841203	0.00147246			OpenSea						TRUE
cg08473330	chr2	63282883	+	OTX1		468	0.000331944	0.121194	3.61631	0.0135628	0.020933	0.00619265	0.00375046		228	0.743737	-0.327317	-0.0019866	0.00997442	-0.0050188	0.00606933		468	0.0193169	2.34765	0.00929632	0.017078	0.00151461	0.00395984		chr2:63282514-63283122	Island	OTX1	NM_014562	Body		DMR	TRUE	2:63136019-63137105
cg21605283	chr17	30615925	+	RHBDL3		468	0.000332492	0.121268	3.61588	0.0211399	0.0326289	0.00965084	0.0058464		228	0.928654	0.0896404	0.000725665	0.0166793	-0.0050188	0.00809529		468	0.00100807	3.30959	0.0276443	0.0440588	0.0112297	0.00835278			OpenSea	RHBDL3	NM_138328	Body			TRUE
cg13319772	chr11	77927254	-	GAB2;GAB2		468	0.000333379	0.121466	-3.61515	-0.00442624	-0.00202021	-0.00683228	0.00122436		228	0.285656	1.07028	0.00236104	0.00670844	-0.0050188	0.002206		468	0.0019596	-3.11426	-0.00375297	-0.00138478	-0.00612116	0.00120509			OpenSea	GAB2;GAB2	NM_080491;NM_012296	3'UTR;3'UTR					11:77927184-77927303	Unclassified_Cell_type_specific
cg11441704	chr21	45145759	+	PDXK		468	0.000333951	0.121472	3.61471	0.0140513	0.0216904	0.0064123	0.00388727		228	0.805074	0.247081	0.0014397	0.0129228	-0.0050188	0.00582684		468	0.00148517	3.19692	0.0163571	0.0264118	0.00630232	0.00511651		chr21:45148454-45149262	N_Shelf	PDXK	NM_003681	Body		CDMR					TRUE
cg07410086	chr14	35515858	-	FAM177A1;FAM177A1		468	0.000334185	0.121472	3.61451	0.00231149	0.0035682	0.00105478	0.000639502		228	0.663589	0.435547	0.000444405	0.00245521	-0.0050188	0.00102034		468	0.000493972	3.50914	0.00226444	0.00353254	0.000996328	0.000645297		chr14:35515262-35515937	Island	FAM177A1;FAM177A1	NM_173607;NM_001079519	Body;Body				14:34584896-34586068	14:35514573-35516376	Promoter_Associated
cg20764656	chr14	65410479	+	GPX2		468	0.00033443	0.121472	3.61433	0.0226415	0.0349518	0.0103311	0.00626436		228	0.285811	-1.06994	-0.00974066	0.00820075	-0.0050188	0.00910393		468	0.000253284	3.68785	0.0301183	0.0461675	0.0140691	0.0081669			OpenSea	GPX2	NM_002083	TSS1500			TRUE
cg01043831	chr4	37962205	+	TBC1D1;PTTG2		468	0.000335225	0.121539	-3.61368	-0.0047656	-0.00217404	-0.00735717	0.00131877		228	0.34396	0.948396	0.00203561	0.00626552	-0.0050188	0.00214638		468	0.000321825	-3.62461	-0.00473905	-0.00216968	-0.00730842	0.00130747			OpenSea	TBC1D1;PTTG2	NM_015173;NM_006607	Body;1stExon
cg02091605	chr19	1776102	-			468	0.000336094	0.121539	3.613	0.00843002	0.0130152	0.00384486	0.00233325		228	0.269594	-1.10677	-0.00374764	0.00292545	-0.0050188	0.00338611		468	0.00328318	2.95545	0.00712624	0.0118647	0.00238781	0.00241122		chr19:1776027-1776730	Island						TRUE	19:1726886-1727794	19:1775705-1776401	Unclassified_Cell_type_specific
cg04865113	chr1	48960137	-			468	0.000336257	0.121539	-3.61287	-0.0123377	-0.00562686	-0.0190485	0.00341492		228	0.858132	-0.178961	-0.000935306	0.00936437	-0.0050188	0.00522632		468	0.000832816	-3.36397	-0.0126194	-0.00524742	-0.0199913	0.00375132			OpenSea						TRUE
cg27029821	chr8	70983741	-	PRDM14		468	0.000336315	0.121539	3.61283	0.0161999	0.0250116	0.00738821	0.004484		228	0.538311	0.616327	0.00408424	0.0171438	-0.0050188	0.00662674		468	0.0173826	2.38718	0.0120328	0.0219382	0.00212726	0.00504056		chr8:70981873-70984888	Island	PRDM14	NM_024504	TSS200				8:71144880-71147746			TRUE
cg22514229	chr1	94118054	-	BCAR3		468	0.000336338	0.121539	-3.61281	-0.0137741	-0.00628183	-0.0212663	0.00381257		228	0.985448	0.0182601	0.000106075	0.0115543	-0.0050188	0.0058091		468	0.00185786	-3.13031	-0.0127617	-0.00475012	-0.0207734	0.00407683			OpenSea	BCAR3	NM_003567	Body			TRUE
cg27319445	chr3	128225898	+	LOC90246		468	0.000337354	0.121781	-3.61201	-0.0127323	-0.00580519	-0.0196595	0.003525		228	0.483475	0.701905	0.00380463	0.0144869	-0.0050188	0.00542044		468	0.000820649	-3.36813	-0.0142918	-0.00595316	-0.0226304	0.00424323			OpenSea	LOC90246	NR_026954	TSS1500
cg21852408	chr11	109294190	+	C11orf87		468	0.000338717	0.122146	3.61093	0.0145657	0.0224927	0.00663876	0.00403379		228	0.604346	0.518904	0.00358516	0.0172011	-0.0050188	0.00690909		468	0.00236142	3.05764	0.0125541	0.0206227	0.00448556	0.00410582		chr11:109293519-109294983	Island	C11orf87	NM_207645	5'UTR			TRUE	11:108798730-108800318
cg10825970	chr17	14114537	-			468	0.00033906	0.122146	-3.61066	-0.00872518	-0.0039764	-0.013474	0.0024165		228	0.517031	0.648969	0.00374682	0.0151248	-0.0050188	0.0057735		468	0.00193267	-3.11844	-0.00825544	-0.00305309	-0.0134578	0.0026473		chr17:14110197-14110574	S_Shelf
cg02966574	chr15	68872082	+	CORO2B		468	0.000339927	0.122334	3.60998	0.0110583	0.0170781	0.00503857	0.00306327		228	0.936003	0.0803862	0.000381806	0.00974207	-0.0050188	0.00474964		468	0.00203558	3.10279	0.0100788	0.0164622	0.00369537	0.00324829		chr15:68870633-68871974	S_Shore	CORO2B	NM_006091	Body					15:68871799-68872405	Unclassified_Cell_type_specific	TRUE
cg14876761	chr4	683206	+	MFSD7		468	0.00034065	0.122403	3.60941	0.0164451	0.0253986	0.00749155	0.00455616		228	0.172369	-1.36905	-0.00923239	0.0040575	-0.0050188	0.00674363		468	0.000630842	3.4418	0.0210837	0.0331218	0.00904559	0.00612577		chr4:681313-681514	S_Shore	MFSD7	NM_032219	TSS1500	high-CpG:672938-673293		TRUE		4:681966-683423	Unclassified_Cell_type_specific
cg16793866	chr20	24451518	+	TMEM90B		468	0.000340963	0.122403	3.60917	0.0151307	0.0233692	0.00689224	0.0041923		228	0.927633	0.0909271	0.00055634	0.0126143	-0.0050188	0.00611852		468	0.00695104	2.71144	0.0120951	0.0208612	0.00332899	0.00446077		chr20:24449844-24452037	Island	TMEM90B	NM_024893	5'UTR		CDMR		20:24397617-24400037
cg02381767	chr5	19892845	+	CDH18;CDH18		468	0.000341162	0.122403	-3.609	-0.00611363	-0.00278469	-0.00944257	0.00169399		228	0.76644	-0.2974	-0.000914051	0.00514291	-0.0050188	0.00307347		468	0.00122941	-3.25226	-0.00535173	-0.00211799	-0.00858547	0.00164554			OpenSea	CDH18;CDH18	NM_001167667;NM_004934	5'UTR;5'UTR			TRUE
cg23531640	chr11	128377252	+	ETS1;ETS1;ETS1		468	0.000341544	0.122415	3.6087	0.00649458	0.0100312	0.00295792	0.0017997		228	0.530307	0.628525	0.0018626	0.00770274	-0.0050188	0.00296345		468	0.00240916	3.05151	0.0056002	0.00920669	0.0019937	0.00183522			OpenSea	ETS1;ETS1;ETS1	NM_001143820;NM_001162422;NM_005238	Body;Body;Body			TRUE				TRUE
cg16313382	chr18	77273814	-	NFATC1;NFATC1;NFATC1;NFATC1		468	0.000342711	0.122597	-3.60779	-0.00316877	-0.00144276	-0.00489478	0.000878313		228	0.901481	-0.123933	-0.000202202	0.00301312	-0.0050188	0.00163155		468	0.000768624	-3.38659	-0.0029318	-0.00123055	-0.00463305	0.000865709		chr18:77272584-77273603	S_Shore	NFATC1;NFATC1;NFATC1;NFATC1	NM_006162;NM_172388;NM_172389;NM_172387	Body;Body;Body;Body				18:75374552-75375050	18:77273686-77273971	Unclassified_Cell_type_specific
cg09265529	chr19	57078765	+	ZNF470		468	0.000343001	0.122597	3.60758	0.0140277	0.0216689	0.00638643	0.0038884		228	0.446967	-0.761839	-0.00435782	0.00691503	-0.0050188	0.00572014		468	0.00224864	3.07258	0.0122967	0.0201613	0.00443199	0.00400206		chr19:57078365-57079301	Island	ZNF470	NM_001001668	TSS200				19:61770178-61771102	19:57077998-57079544	Promoter_Associated	TRUE
cg00305629	chr9	117265998	-	DFNB31;DFNB31		468	0.000343279	0.122597	-3.60736	-0.0153347	-0.00698099	-0.0236885	0.00425096		228	0.0623023	1.8736	0.0116969	0.0240001	-0.0050188	0.00624299		468	0.0254472	-2.24188	-0.0131229	-0.0016198	-0.024626	0.00585352		chr9:117266468-117268094	N_Shore	DFNB31;DFNB31	NM_015404;NM_001083885	Body;TSS1500
cg18843682	chr12	54425156	+	HOXC4;HOXC5		468	0.000343441	0.122597	3.60723	0.0130307	0.0201296	0.00593186	0.00361238		228	0.300243	1.03834	0.00619321	0.0179477	-0.0050188	0.00596452		468	0.00222667	3.07557	0.0116673	0.0191222	0.00421242	0.00379355		chr12:54424610-54425173	Island	HOXC4;HOXC5	NM_014620;NR_003084	5'UTR;Body				12:52710895-52711584	12:54424046-54425649	Unclassified_Cell_type_specific	TRUE
cg00872471	chr4	174419704	-			468	0.000344096	0.122673	-3.60671	-0.00449688	-0.00204673	-0.00694704	0.00124681		228	0.326192	-0.983991	-0.00192724	0.0019326	-0.0050188	0.0019586		468	0.00534132	-2.79907	-0.00346425	-0.00103209	-0.00589642	0.00123765		chr4:174421347-174421559	N_Shore
cg15690721	chr19	21106016	-	ZNF85		468	0.000344352	0.122673	3.60653	0.0120832	0.0186672	0.00549925	0.00335038		228	0.0139346	2.47865	0.0164753	0.0295745	-0.0050188	0.00664688		468	0.00116642	3.26754	0.011032	0.0176668	0.00439715	0.00337624			OpenSea	ZNF85	NM_003429	TSS200		DMR			19:21105732-21106287	Unclassified
cg21417459	chr1	203247740	+			468	0.000344801	0.122709	3.60618	0.0142812	0.0220636	0.00649884	0.00396021		228	0.17201	1.37021	0.0082554	0.0201289	-0.0050188	0.00602493		468	0.00256637	3.0321	0.0121539	0.020031	0.00427673	0.0040084			OpenSea						TRUE				TRUE
cg02998861	chr19	1491701	-	REEP6;PCSK4		468	0.000345393	0.122796	3.60572	0.0317158	0.0490012	0.0144305	0.00879598		228	0.129162	1.52309	0.0201513	0.0462252	-0.0050188	0.0132305		468	0.0010957	3.28562	0.0291865	0.0466433	0.0117298	0.00888312		chr19:1490134-1491806	Island	REEP6;PCSK4	NM_138393;NM_017573	Body;TSS1500				19:1441135-1443046
cg04454285	chr16	86016317	-			468	0.000348065	0.123518	3.60366	0.0181131	0.0279905	0.00823569	0.00502631		228	0.299041	-1.04093	-0.00745651	0.00666041	-0.0050188	0.00716328		468	0.00211752	3.09084	0.0190438	0.0311519	0.00693579	0.00616137			OpenSea							16:84573772-84573954
cg19048496	chr16	2827738	-	TCEB2;TCEB2		468	0.000348151	0.123518	3.60359	0.00278931	0.0043104	0.00126822	0.000774038		228	0.896616	-0.130086	-0.000156258	0.00221095	-0.0050188	0.00120119		468	0.000393699	3.57067	0.00269501	0.00417824	0.00121179	0.000754765		chr16:2826761-2827795	Island	TCEB2;TCEB2	NM_207013;NM_007108	TSS1500;TSS1500				16:2766582-2768217
cg26985149	chr17	40464935	+			468	0.000348599	0.123518	3.60325	0.0137259	0.0212118	0.00624008	0.00380932		228	0.516997	0.649021	0.0037476	0.0151271	-0.0050188	0.00577425		468	0.002808	3.00428	0.0121077	0.0200276	0.00418784	0.00403016		chr17:40464293-40464947	Island								17:40463302-40465265	Promoter_Associated
cg06734271	chr4	164254111	+	NPY1R		468	0.000348827	0.123518	3.60307	0.00606975	0.00938025	0.00275926	0.00168461		228	0.479065	0.709007	0.00192689	0.00728278	-0.0050188	0.00271773		468	0.00203209	3.1033	0.00535208	0.00874127	0.0019629	0.00172464		chr4:164252954-164253471	S_Shore	NPY1R	NM_000909	TSS1500		RDMR		4:164473165-164473562	4:164253177-164254526	Unclassified
cg08692006	chr19	4639992	+	TNFAIP8L1;TNFAIP8L1		468	0.000349465	0.12362	3.60259	0.0103416	0.0159828	0.00470046	0.0028706		228	0.634109	-0.476612	-0.00186797	0.00585587	-0.0050188	0.00391927		468	0.000230933	3.712	0.0112488	0.0172039	0.0052936	0.00303038		chr19:4639218-4639750	S_Shore	TNFAIP8L1;TNFAIP8L1	NM_001167942;NM_152362	TSS200;5'UTR					19:4639981-4640048	Promoter_Associated
cg05856387	chr2	74742362	-	TLX2		468	0.000351111	0.123983	3.60133	0.0160226	0.0247657	0.00727955	0.00444909		228	0.0308298	2.17315	0.0138105	0.0263347	-0.0050188	0.00635509		468	0.000115857	3.88835	0.0172646	0.02599	0.00853914	0.00444008		chr2:74740455-74743795	Island	TLX2	NM_016170	Body			TRUE	2:74593847-74597471
cg03598338	chr16	75300041	+	BCAR1;BCAR1;BCAR1;BCAR1;BCAR1		468	0.000351195	0.123983	3.60127	0.0120767	0.0186667	0.00548666	0.00335345		228	0.61603	-0.502193	-0.00287767	0.00841501	-0.0050188	0.00573019		468	0.0155429	2.42856	0.00875339	0.0158365	0.00167026	0.00360436		chr16:75298976-75300186	Island	BCAR1;BCAR1;BCAR1;BCAR1;BCAR1	NM_001170720;NM_001170718;NM_001170714;NM_001170716;NM_001170715	TSS200;TSS200;TSS200;Body;Body	high-CpG:73857214-73857595			16:73856542-73857687
cg26888225	chr16	75032603	-	ZNRF1		468	0.000352457	0.124179	3.6003	0.00235973	0.00364773	0.00107172	0.000655425		228	0.756384	0.310616	0.000285524	0.00209705	-0.0050188	0.000919219		468	0.00109459	3.2859	0.00210254	0.00335997	0.000845101	0.000639865		chr16:75033041-75034207	N_Shore	ZNRF1	NM_032268	TSS1500				16:73589932-73591735	16:75032320-75033068	Promoter_Associated
cg17290127	chr8	1728777	+	CLN8		468	0.000352844	0.124179	-3.60001	-0.0034567	-0.00156978	-0.00534361	0.000960192		228	0.608732	0.512613	0.000963217	0.00466626	-0.0050188	0.00187903		468	0.00127955	-3.24062	-0.00303644	-0.0011951	-0.00487778	0.000936994			OpenSea	CLN8	NM_018941	3'UTR				8:1716110-1716185
cg15681255	chr8	27192141	-	PTK2B;PTK2B;PTK2B;PTK2B		468	0.000353245	0.124179	3.59971	0.0181384	0.0280405	0.00823636	0.00503886		228	0.920743	0.0996114	0.000682038	0.0141756	-0.0050188	0.00684699		468	0.000828697	3.36538	0.0205379	0.0325307	0.00854514	0.00610271			OpenSea	PTK2B;PTK2B;PTK2B;PTK2B	NM_173175;NM_004103;NM_173174;NM_173176	5'UTR;5'UTR;5'UTR;5'UTR			TRUE				TRUE
cg12076823	chr11	64127791	+	RPS6KA4;RPS6KA4		468	0.000353835	0.124179	3.59927	0.0275843	0.0426449	0.0125237	0.00766387		228	0.756533	0.310421	0.00347839	0.0255612	-0.0050188	0.0112054		468	0.00119665	3.26012	0.0276921	0.0443845	0.0109997	0.00849419		chr11:64126430-64126960	S_Shore	RPS6KA4;RPS6KA4	NM_001006944;NM_003942	Body;Body				11:63884241-63884436	11:64127547-64127892	Promoter_Associated
cg18652941	chr11	35160892	-	CD44;CD44;CD44;CD44;CD44		468	0.000354236	0.124179	3.59895	0.00321072	0.00496387	0.00145757	0.000892126		228	0.0475492	1.99244	0.00275349	0.00547696	-0.0050188	0.00138197		468	0.00525004	2.80472	0.00262894	0.00447093	0.00078695	0.000937325		chr11:35160375-35161000	Island	CD44;CD44;CD44;CD44;CD44	NM_001001390;NM_000610;NM_001001391;NM_001001389;NM_001001392	1stExon;1stExon;1stExon;1stExon;1stExon				11:35116976-35117792	11:35160307-35162010	Promoter_Associated
cg09773499	chr19	7766717	-	FCER2		468	0.000354357	0.124179	3.59887	0.0134983	0.020869	0.00612765	0.00375072		228	0.984323	0.019672	0.000100385	0.0101569	-0.0050188	0.00510293		468	0.000294173	3.64844	0.0157904	0.0242956	0.00728525	0.00432799			OpenSea	FCER2	NM_002002	5'UTR					19:7766576-7767346	Unclassified_Cell_type_specific
cg22732253	chr2	63280164	-	OTX1		468	0.000354547	0.124179	3.59873	0.0184132	0.028468	0.00835836	0.00511658		228	0.543317	0.608746	0.00440612	0.0186703	-0.0050188	0.00723803		468	0.00132791	3.22979	0.0181619	0.0292125	0.00711137	0.00562326		chr2:63281034-63281347	N_Shore	OTX1	NM_014562	Body		RDMR		2:63133344-63134259	2:63280160-63280394	Unclassified_Cell_type_specific
cg09941381	chr10	64027924	-	RTKN2		468	0.00035457	0.124179	3.59871	0.0112142	0.0173379	0.00509047	0.00311616		228	0.650094	-0.45425	-0.00207225	0.00691806	-0.0050188	0.00456191		468	0.000627973	3.44307	0.011473	0.0180213	0.00492469	0.0033322		chr10:64028041-64028706	N_Shore	RTKN2	NM_145307	Body					10:64027856-64029133	Promoter_Associated_Cell_type_specific
cg00833777	chr16	31271642	-	ITGAM;ITGAM		468	0.000355052	0.124224	3.59835	0.0104834	0.0162087	0.00475818	0.0029134		228	0.882132	-0.148439	-0.00084916	0.0104246	-0.0050188	0.00572061		468	3.43167e-05	4.18417	0.0157628	0.0231661	0.0083596	0.00376725			OpenSea	ITGAM;ITGAM	NM_001145808;NM_000632	Body;Body
cg07312701	chr13	46189883	+	FAM194B		468	0.000356383	0.124388	3.59735	0.0120513	0.0186347	0.00546797	0.00335005		228	0.640864	0.467133	0.00246814	0.0128807	-0.0050188	0.00528361		468	0.00943347	2.60694	0.010051	0.0176277	0.00247439	0.00385549			OpenSea	FAM194B	NM_182542	TSS200		DMR	TRUE	13:45087809-45087950
cg24716042	chr2	100624627	+	AFF3;AFF3		468	0.000356473	0.124388	-3.59727	-0.00691916	-0.00313932	-0.010699	0.00192345		228	0.916983	0.104353	0.000281622	0.00560006	-0.0050188	0.00269873		468	0.00132991	-3.22935	-0.00620466	-0.00242894	-0.00998039	0.00192134			OpenSea	AFF3;AFF3	NM_001025108;NM_002285	Body;Body
cg11431346	chr15	45670478	-	GATM;LOC145663		468	0.000357353	0.124388	3.59661	0.00314732	0.00486697	0.00142766	0.000875079		228	0.173823	1.36441	0.00299712	0.0073261	-0.0050188	0.00219665		468	0.000777769	3.38326	0.00292902	0.00463033	0.00122771	0.000865739		chr15:45669970-45671029	Island	GATM;LOC145663	NM_001482;NR_033252	Body;TSS1500		DMR		15:43457304-43458294	15:45669693-45671628	Unclassified	TRUE
cg14065115	chr6	100916959	+			468	0.000357354	0.124388	3.59662	0.0181301	0.0280362	0.00822406	0.00504088		228	0.816558	0.232251	0.00163062	0.0154671	-0.0050188	0.00702097		468	0.0016998	3.1569	0.0168508	0.0273403	0.00636123	0.00533777		chr6:100917205-100917523	N_Shore							6:101023637-101023744
cg14770293	chr10	29011292	-			468	0.000357612	0.124388	3.59643	0.0116616	0.0180337	0.00528953	0.00324256		228	0.964776	-0.0442115	-0.000226135	0.00985388	-0.0050188	0.00511486		468	0.00865323	2.63681	0.0106072	0.0185125	0.0027019	0.00402273		chr10:29011053-29011453	Island						TRUE	10:29051038-29051690
cg23833896	chr8	1711046	-	CLN8		468	0.000357747	0.124388	3.59631	0.00555566	0.00859145	0.00251987	0.00154482		228	0.591879	0.536894	0.00167703	0.00783272	-0.0050188	0.00312357		468	0.000218899	3.72592	0.00566912	0.00865918	0.00267907	0.00152154		chr8:1711234-1712654	N_Shore	CLN8	NM_018941	TSS1500
cg16862063	chr4	72053759	-	SLC4A4;SLC4A4		468	0.000357993	0.124388	3.59614	0.0074062	0.0114534	0.00335901	0.00205949		228	0.8853	0.144421	0.000552361	0.00808976	-0.0050188	0.00382467		468	0.000530864	3.48942	0.00735061	0.0114903	0.00321093	0.00210654		chr4:72052243-72053469	S_Shore	SLC4A4;SLC4A4	NM_001098484;NM_001134742	5'UTR;5'UTR							TRUE
cg00550234	chr5	141082860	+			468	0.000358391	0.124404	3.59584	0.0167348	0.0258804	0.00758916	0.00465393		228	0.208789	1.26057	0.00958359	0.0245662	-0.0050188	0.00760256		468	0.000291009	3.6513	0.0188238	0.0289548	0.00869268	0.00515535		chr5:141082245-141082592	S_Shore							5:141062970-141063045	5:141081303-141082908	Unclassified
cg13057898	chr1	3703894	-	LRRC47		468	0.000359107	0.12453	-3.59531	-0.0223964	-0.0101548	-0.0346379	0.00622933		228	0.829552	-0.21553	-0.00221156	0.0180102	-0.0050188	0.010261		468	0.000444966	-3.53759	-0.0224155	-0.00996355	-0.0348675	0.00633637		chr1:3703672-3703908	Island	LRRC47	NM_020710	Body				1:3693262-3694118
cg03550821	chr6	143474125	+	AIG1		468	0.000360092	0.124588	-3.59457	-0.0037712	-0.00170949	-0.00583291	0.00104914		228	0.891237	-0.136896	-0.00024318	0.00325759	-0.0050188	0.00177639		468	0.000402776	-3.56453	-0.00365482	-0.00163989	-0.00566975	0.00102533			OpenSea	AIG1	NM_016108	Body
cg04105511	chr12	54409207	-	HOXC4;HOXC6;HOXC5		468	0.000360343	0.124588	3.59439	0.0163982	0.0253635	0.00743289	0.00456216		228	0.496216	-0.681581	-0.00449999	0.00851134	-0.0050188	0.00660228		468	0.0027551	3.01018	0.0152431	0.0251943	0.00529183	0.00506384		chr12:54408426-54408713	S_Shore	HOXC4;HOXC6;HOXC5	NM_014620;NM_153693;NR_003084	TSS1500;TSS1500;TSS1500				12:52695462-52695497	12:54408636-54409239	Unclassified_Cell_type_specific
cg17741809	chr10	90985055	-	LIPA;LIPA		468	0.00036045	0.124588	3.59431	0.0529205	0.0818542	0.0239869	0.0147234		228	0.731401	-0.343696	-0.00717991	0.0339893	-0.0050188	0.0208903		468	0.000214006	3.7318	0.0538045	0.0821378	0.0254712	0.0144178			OpenSea	LIPA;LIPA	NM_001127605;NM_000235	Body;Body					10:90984941-90985201	Unclassified_Cell_type_specific
cg07167554	chr17	42988996	+	GFAP;GFAP		468	0.00036082	0.124588	3.59404	0.0131108	0.0202796	0.00594211	0.00364795		228	0.485294	0.698986	0.00459838	0.0175631	-0.0050188	0.00657864		468	0.00380348	2.90889	0.0119407	0.0200075	0.00387396	0.00410491		chr17:42988741-42989148	Island	GFAP;GFAP	NM_001131019;NM_002055	Body;Body			TRUE	17:40344268-40344674	17:42988127-42989190	Unclassified	TRUE
cg00339441	chr10	112431849	+	RBM20		468	0.000361241	0.124588	3.59371	0.00460429	0.00712204	0.00208653	0.00128121		228	0.310674	-1.01613	-0.00208967	0.0019631	-0.0050188	0.00205649		468	0.000111176	3.89867	0.00484775	0.00729129	0.0024042	0.00124344		chr10:112431835-112432426	Island	RBM20	NM_001134363	Body		DMR			10:112431520-112432649	Promoter_Associated	TRUE
cg16243019	chr7	96636746	-	DLX6AS;DLX6		468	0.000361737	0.124588	3.59336	0.011479	0.0177567	0.00520133	0.0031945		228	0.586285	0.545024	0.00268287	0.0123837	-0.0050188	0.00492247		468	0.00323892	2.95971	0.0101411	0.0168744	0.00340771	0.00342637		chr7:96634622-96634915	S_Shore	DLX6AS;DLX6	NR_015448;NM_005222	Body;Body		RDMR		7:96473156-96474861
cg10407177	chr18	34916713	-	BRUNOL4;BRUNOL4;BRUNOL4;BRUNOL4		468	0.000361749	0.124588	-3.59334	-0.00816594	-0.00370012	-0.0126318	0.00227252		228	0.885357	0.144348	0.000543804	0.00796816	-0.0050188	0.00376731		468	0.00039834	-3.56752	-0.00799123	-0.00358929	-0.0123932	0.00224		chr18:34916712-34916915	Island	BRUNOL4;BRUNOL4;BRUNOL4;BRUNOL4	NM_001025088;NM_020180;NM_001025089;NM_001025087	Body;Body;Body;Body
cg08375286	chr6	33291937	-	DAXX;DAXX;DAXX;DAXX		468	0.000362382	0.124671	3.59288	0.0138196	0.0213783	0.00626088	0.00384638		228	0.208149	-1.26235	-0.00749564	0.00420622	-0.0050188	0.00593782		468	0.00202693	3.10408	0.0145508	0.0237627	0.00533884	0.00468762		chr6:33290370-33291087	S_Shore	DAXX;DAXX;DAXX;DAXX	NM_001141970;NR_024517;NM_001350;NM_001141969	TSS1500;TSS1500;TSS1500;TSS1500
cg03975694	chr19	38042472	-	ZNF540;ZNF540		468	0.000362697	0.124671	3.59265	0.0229774	0.0355458	0.010409	0.00639568		228	0.0248135	2.25969	0.0190757	0.035712	-0.0050188	0.00844173		468	0.0235396	2.27216	0.0152658	0.0284689	0.00206264	0.00671863		chr19:38039561-38040395	S_Shelf	ZNF540;ZNF540	NM_152606;NM_152606	5'UTR;1stExon				19:42733978-42734520
cg22891619	chr17	72839038	-	GRIN2C		468	0.000363545	0.124674	3.59202	0.0122375	0.0189324	0.00554253	0.00340685		228	0.871409	-0.162057	-0.000813251	0.00907647	-0.0050188	0.0050183		468	0.000663865	3.42761	0.0125439	0.0197358	0.00535212	0.00365967		chr17:72838812-72839751	Island	GRIN2C	NM_000835	Body				17:70350485-70351313	17:72838984-72839982	Unclassified_Cell_type_specific
cg02241363	chr17	78450357	+	NPTX1;NPTX1		468	0.000363867	0.124674	3.59178	0.00656893	0.0101629	0.00297492	0.00182888		228	0.43088	0.78913	0.00256444	0.0089687	-0.0050188	0.0032497		468	0.00235905	3.05795	0.00583046	0.00957734	0.00208358	0.00190666		chr17:78449507-78452783	Island	NPTX1;NPTX1	NM_002522;NM_002522	5'UTR;1stExon		DMR		17:76063840-76067621
cg07837260	chr9	19788564	-			468	0.000364287	0.124674	3.59147	0.0225109	0.0348282	0.0101936	0.00626788		228	0.138433	1.48702	0.0156657	0.0364274	-0.0050188	0.010535		468	0.00114411	3.27313	0.0221789	0.0354949	0.0088629	0.00677605		chr9:19788215-19789288	Island							9:19778216-19779288
cg02842629	chr19	12267796	-	ZNF625		468	0.000364337	0.124674	3.59143	0.00522754	0.00808793	0.00236716	0.00145556		228	0.725523	0.351532	0.000772304	0.00510191	-0.0050188	0.00219697		468	0.000901642	3.34144	0.00518768	0.00823864	0.00213672	0.00155253		chr19:12266998-12267686	S_Shore	ZNF625	NM_145233	TSS1500		DMR			19:12266987-12267811	Unclassified
cg00077898	chr6	1081144	+	LOC285768;LOC285768		468	0.000364807	0.124674	-3.59108	-0.00180074	-0.000815326	-0.00278616	0.000501449		228	0.189982	1.31466	0.00107527	0.00268714	-0.0050188	0.000817909		468	0.0029024	-2.994	-0.00147345	-0.000506329	-0.00244056	0.000492133			OpenSea	LOC285768;LOC285768	NR_027116;NR_027115	Body;Body				6:1025649-1026192
cg24869815	chr17	73642486	-	RECQL5;LOC100130933		468	0.00036483	0.124674	3.59107	0.0165803	0.0256536	0.00750706	0.00461709		228	0.377491	0.884303	0.00614201	0.0198299	-0.0050188	0.00694559		468	0.000226497	3.71705	0.0212802	0.0325307	0.0100296	0.005725			OpenSea	RECQL5;LOC100130933	NM_004259;NM_001162997	Body;TSS200							TRUE
cg05919376	chr17	8706377	+	PIK3R6		468	0.000365664	0.124786	-3.59046	-0.0126347	-0.00571942	-0.0195499	0.00351895		228	0.545667	0.605198	0.0033178	0.0141217	-0.0050188	0.00548217		468	0.0052068	-2.80744	-0.0134678	-0.0040406	-0.022895	0.00479719		chr17:8702342-8702824	S_Shelf	PIK3R6	NM_001010855	3'UTR
cg01425731	chr13	50202658	+	ARL11;ARL11		468	0.000365867	0.124786	3.5903	0.00620008	0.00959367	0.00280648	0.00172689		228	0.269068	1.10799	0.00354435	0.00984853	-0.0050188	0.00319891		468	0.00195268	3.11533	0.00591861	0.00965208	0.00218515	0.00189983			OpenSea	ARL11;ARL11	NM_138450;NM_138450	5'UTR;1stExon					13:50202398-50202765	Promoter_Associated	TRUE
cg11452354	chr6	44187052	+	SLC29A1;SLC29A1		468	0.000367676	0.125107	3.58899	0.00761939	0.0117914	0.00344741	0.00212299		228	0.976106	0.0299846	6.68475e-05	0.00446035	-0.0050188	0.00222939		468	0.00104105	3.30034	0.00701416	0.0111907	0.00283765	0.00212528		chr6:44187186-44187400	N_Shore	SLC29A1;SLC29A1	NM_001078174;NM_004955	TSS200;TSS200	high-CpG:44295009-44295388				6:44187043-44187732	Unclassified	TRUE
cg17011134	chr1	57293848	-			468	0.000367727	0.125107	-3.58895	-0.0175186	-0.00792624	-0.027111	0.00488126		228	0.0736823	-1.7971	-0.0145748	0.0014082	-0.0050188	0.00811018		468	0.000751579	-3.3929	-0.0164204	-0.00690978	-0.0259311	0.00483964			OpenSea
cg13967414	chr10	3991131	+			468	0.000367874	0.125107	-3.58885	-0.0151482	-0.00685351	-0.0234429	0.00422091		228	0.0750008	1.78888	0.0108419	0.0227859	-0.0050188	0.00606071		468	0.000681161	-3.42044	-0.0153769	-0.00654239	-0.0242115	0.0044956			OpenSea						TRUE		10:3991060-3991519	Unclassified_Cell_type_specific
cg06767612	chr11	120341166	+	ARHGEF12		468	0.000368325	0.125128	-3.58852	-0.01263	-0.00571358	-0.0195465	0.00351957		228	0.890437	-0.13791	-0.00078858	0.0104802	-0.0050188	0.00571809		468	0.00549831	-2.78954	-0.00987458	-0.00291821	-0.016831	0.00353986			OpenSea	ARHGEF12	NM_015313	Body			TRUE
cg02543993	chr7	5736195	+	RNF216;RNF216		468	0.000369066	0.125128	3.58798	0.021152	0.032737	0.009567	0.00589523		228	0.666819	-0.431095	-0.00310504	0.0110895	-0.0050188	0.00720268		468	0.00233805	3.06068	0.0199294	0.0327254	0.00713345	0.00651142			OpenSea	RNF216;RNF216	NM_207111;NM_207116	Body;Body			TRUE
cg11207507	chr13	80915118	-	SPRY2		468	0.000369728	0.125128	3.5875	0.0100014	0.0154799	0.00452287	0.00278784		228	0.995961	0.00506837	2.36591e-05	0.009223	-0.0050188	0.00466798		468	0.0132193	2.48749	0.00728938	0.0130481	0.00153067	0.00293041		chr13:80914013-80915574	Island	SPRY2	NM_005842	TSS200	high-CpG:79812985-79813621			13:79812882-79813760	13:80914479-80915747	Promoter_Associated
cg10330950	chr2	119589844	-			468	0.000370473	0.125128	3.58696	0.0417574	0.0646346	0.0188803	0.0116415		228	0.415056	-0.816563	-0.0129239	0.0182673	-0.0050188	0.0158272		468	0.000572743	3.46853	0.0398048	0.0623568	0.0172527	0.011476		chr2:119592602-119593845	N_Shelf					RDMR
cg07530172	chr11	95431373	+			468	0.000370822	0.125128	3.58671	0.0204604	0.0316705	0.00925021	0.0057045		228	0.667602	0.430016	0.00305428	0.0170518	-0.0050188	0.00710271		468	0.000147637	3.82715	0.0294689	0.0446005	0.0143373	0.00769995			OpenSea						TRUE
cg16270890	chr16	1875963	-	HAGH;HAGH;FAHD1;FAHD1;FAHD1		468	0.000371319	0.125128	3.58634	0.00745336	0.0115374	0.00336928	0.00207826		228	0.175036	1.36056	0.00512032	0.012537	-0.0050188	0.00376339		468	0.00166264	3.16348	0.00733813	0.0118966	0.00277968	0.00231964		chr16:1876113-1877633	N_Shore	HAGH;HAGH;FAHD1;FAHD1;FAHD1	NM_005326;NM_001040427;NM_031208;NM_001142398;NM_001018104	Body;5'UTR;TSS1500;TSS1500;TSS1500					16:1875820-1877541	Promoter_Associated
cg03000848	chr16	396164	-	AXIN1;AXIN1		468	0.000371347	0.125128	-3.58633	-0.0245412	-0.0110937	-0.0379887	0.00684299		228	0.84473	0.196077	0.00174531	0.0192871	-0.0050188	0.00890116		468	0.0104605	-2.57082	-0.0201302	-0.00474252	-0.0355179	0.00783027			OpenSea	AXIN1;AXIN1	NM_003502;NM_181050	Body;Body			TRUE	16:336050-336632
cg10161194	chr19	3983180	-	EEF2;SNORD37		468	0.000371389	0.125128	-3.58629	-0.00550988	-0.00249068	-0.00852907	0.00153637		228	0.599623	-0.525699	-0.00131409	0.00361211	-0.0050188	0.0024997		468	8.65215e-05	-3.961	-0.00611066	-0.00307901	-0.00914232	0.00154271		chr19:3982824-3983190	Island	EEF2;SNORD37	NM_001961;NR_002602	Body;TSS1500				19:3932865-3934190	19:3982873-3983350	Promoter_Associated_Cell_type_specific	TRUE
cg26958124	chr19	46032528	+	OPA3		468	0.000371393	0.125128	3.58629	0.0278242	0.0430708	0.0125777	0.00775849		228	0.0131127	2.50088	0.0301134	0.0538433	-0.0050188	0.0120411		468	0.00118504	3.26295	0.0272322	0.0436332	0.0108312	0.0083459		chr19:46032304-46032855	Island	OPA3	NM_001017989	Body				19:50722952-50724687	19:46030965-46032538	Unclassified	TRUE
cg01255414	chr3	192127991	-	FGF12;FGF12		468	0.000372037	0.125128	3.58583	0.0139612	0.0216124	0.00631005	0.00389344		228	0.87637	-0.155752	-0.00106047	0.0123577	-0.0050188	0.00680872		468	0.0102702	2.57727	0.0115844	0.0204174	0.00275134	0.00449484		chr3:192125821-192127994	Island	FGF12;FGF12	NM_021032;NM_004113	TSS1500;Body				3:193608516-193610688
cg08303253	chr22	42070666	+	NHP2L1;NHP2L1		468	0.000372078	0.125128	-3.5858	-0.0201901	-0.00912523	-0.031255	0.00563058		228	0.810114	0.240566	0.00206058	0.018941	-0.0050188	0.00856558		468	0.00567363	-2.77919	-0.015806	-0.00462961	-0.0269823	0.00568726			OpenSea	NHP2L1;NHP2L1	NM_001003796;NM_005008	3'UTR;3'UTR
cg16622495	chr18	5544099	+	EPB41L3		468	0.000372255	0.125128	3.58566	0.00492149	0.00761874	0.00222424	0.00137255		228	0.762598	0.302443	0.000541122	0.00406707	-0.0050188	0.00178917		468	0.00798485	2.66439	0.0038298	0.00665453	0.00100508	0.0014374		chr18:5543437-5544241	Island	EPB41L3	NM_012307	TSS200	high-CpG:5533996-5534100			18:5532823-5534217	18:5543793-5544104	Unclassified_Cell_type_specific	TRUE
cg25362630	chr20	42544650	-	TOX2;TOX2;TOX2		468	0.000373579	0.125128	3.58472	0.00996846	0.0154332	0.00450375	0.00278082		228	0.64905	0.455703	0.00165094	0.0087906	-0.0050188	0.00362285		468	0.0171189	2.39287	0.00664561	0.0121034	0.00118787	0.00277726		chr20:42543097-42545137	Island	TOX2;TOX2;TOX2	NM_001098796;NM_001098797;NM_032883	TSS200;Body;TSS200		DMR		20:41976512-41978541			TRUE
cg08522101	chr19	17378213	-	C19orf62;C19orf62		468	0.000373614	0.125128	3.58468	0.00223364	0.00345813	0.00100915	0.000623106		228	0.688792	-0.401019	-0.000319739	0.00125155	-0.0050188	0.000797316		468	0.000355176	3.59831	0.00220978	0.00341661	0.00100295	0.000614116			OpenSea	C19orf62;C19orf62	NM_001033549;NM_014173	TSS200;TSS200	low-CpG:17239148-17239337				19:17377683-17378805	Promoter_Associated
cg22595920	chr1	9716050	+	C1orf200;PIK3CD		468	0.000373883	0.125128	3.5845	0.0158578	0.0245515	0.007164	0.00442398		228	0.0444848	2.02098	0.0142059	0.0280585	-0.0050188	0.00702918		468	0.00146662	3.20062	0.0224612	0.0362523	0.00867022	0.00701777		chr1:9711780-9713001	S_Shelf	C1orf200;PIK3CD	NR_027045;NM_005026	TSS1500;5'UTR
cg27096144	chr5	174151779	+	MSX2		468	0.000373988	0.125128	3.58443	0.0184742	0.0286026	0.00834581	0.00515402		228	0.425738	-0.797978	-0.00624474	0.00917761	-0.0050188	0.0078257		468	0.0138259	2.47128	0.0150023	0.0269321	0.00307249	0.00607067		chr5:174151478-174152364	Island	MSX2	NM_002449	1stExon				5:174084065-174085343
cg22700848	chr12	124990942	-	NCOR2;NCOR2		468	0.000374307	0.125128	3.5842	0.0196112	0.0303636	0.00885876	0.00547157		228	0.779608	0.280171	0.0019115	0.0153571	-0.0050188	0.00682262		468	0.000699769	3.41292	0.0220479	0.0347431	0.00935273	0.00646013			OpenSea	NCOR2;NCOR2	NM_006312;NM_001077261	5'UTR;5'UTR				12:123556815-123556947			TRUE
cg03263043	chr10	93682818	-	BTAF1		468	0.000375511	0.125128	-3.58333	-0.00962053	-0.00434451	-0.0148965	0.0026848		228	0.103162	-1.63647	-0.00673085	0.00137485	-0.0050188	0.00411304		468	0.000474133	-3.52033	-0.00933463	-0.00412375	-0.0145455	0.00265164		chr10:93683430-93683839	N_Shore	BTAF1	NM_003972	TSS1500
cg10679688	chr13	100624965	-	ZIC5		468	0.00037573	0.125128	3.58318	0.0174213	0.0269758	0.00786683	0.00486197		228	0.990238	-0.0122491	-8.8056e-05	0.014079	-0.0050188	0.00718875		468	0.000497954	3.50695	0.0183213	0.0285879	0.0080548	0.00522429		chr13:100620241-100624348	S_Shore	ZIC5	NM_033132	TSS1500					13:100624706-100625341	Unclassified_Cell_type_specific
cg17455261	chr4	87882899	-	AFF1		468	0.000376112	0.125128	3.58291	0.0298607	0.0462386	0.0134828	0.00833421		228	0.816964	0.231727	0.0027907	0.0265243	-0.0050188	0.0120431		468	0.00119977	3.25936	0.0310776	0.0498152	0.0123401	0.00953488			OpenSea	AFF1	NM_001166693	Body			TRUE		4:87882558-87883046	Unclassified_Cell_type_specific
cg11787160	chr12	113515332	+	DTX1		468	0.000376333	0.125128	3.58275	0.0332785	0.0515318	0.0150252	0.00928853		228	0.377689	0.883937	0.0107747	0.0347968	-0.0050188	0.0121894		468	0.000262315	3.67866	0.0382414	0.0586701	0.0178126	0.0103955		chr12:113515164-113515970	Island	DTX1	NM_004416	Body			TRUE	12:111999572-112000334	12:113515326-113515394	Unclassified
cg24886027	chr1	5932678	+	NPHP4		468	0.000376371	0.125128	-3.58272	-0.00773287	-0.00349134	-0.0119744	0.00215838		228	0.383902	-0.872458	-0.00254891	0.0032086	-0.0050188	0.00292152		468	0.00105194	-3.29735	-0.00697391	-0.0028176	-0.0111302	0.002115			OpenSea	NPHP4	NM_015102	Body				1:5855212-5855287
cg22949149	chr1	77748480	-	AK5;AK5;AK5		468	0.000376387	0.125128	3.5827	0.00206412	0.00319631	0.000931932	0.000576136		228	0.22649	-1.21282	-0.00119331	0.000745711	-0.0050188	0.000983916		468	0.00199625	3.10868	0.00175631	0.00286656	0.000646055	0.000564969		chr1:77747314-77748224	S_Shore	AK5;AK5;AK5	NM_174858;NM_012093;NM_012093	Body;5'UTR;1stExon		DMR		1:77519921-77521401			TRUE
cg14407437	chr1	31845923	+	FABP3		468	0.000376458	0.125128	3.58266	0.0173122	0.0268083	0.00781621	0.00483223		228	0.216051	1.24064	0.0102041	0.0264131	-0.0050188	0.00822488		468	0.000908724	3.33922	0.0171599	0.0272586	0.00706118	0.00513888			OpenSea	FABP3	NM_004102	TSS200				1:31618439-31619323
cg01623438	chr20	57582894	-	CTSZ		468	0.000377647	0.12532	3.58181	0.0195893	0.0303369	0.00884173	0.00546911		228	0.516681	-0.649511	-0.00492425	0.0100168	-0.0050188	0.00758147		468	0.000234034	3.70852	0.0298619	0.0456858	0.014038	0.00805224		chr20:57581902-57582595	S_Shore	CTSZ	NM_001336	TSS1500					20:57582783-57583151	Promoter_Associated
cg14425914	chr2	239059379	-	KLHL30		468	0.000377876	0.12532	-3.58165	-0.0163266	-0.0073687	-0.0252846	0.00455841		228	0.476275	-0.713521	-0.00456163	0.00803751	-0.0050188	0.00639313		468	0.00124536	-3.24852	-0.0163943	-0.00647676	-0.0263119	0.00504671		chr2:239059419-239059650	N_Shore	KLHL30	NM_198582	Body					2:239059352-239059394	Unclassified_Cell_type_specific
cg26978698	chr4	145567592	-	HHIP;HHIP		468	0.000378102	0.12532	3.58149	0.0096161	0.0148924	0.0043398	0.00268494		228	0.627824	-0.485468	-0.00192596	0.00589236	-0.0050188	0.00396721		468	0.00525345	2.80452	0.00837816	0.0142488	0.00250749	0.00298738		chr4:145566242-145567413	S_Shore	HHIP;HHIP	NM_022475;NM_022475	1stExon;5'UTR		DMR		4:145785693-145787633	4:145567390-145567972	Unclassified_Cell_type_specific	TRUE
cg23926793	chr6	62996664	-	KHDRBS2		468	0.000379502	0.125665	3.5805	0.0177519	0.027495	0.00800884	0.00495795		228	0.249251	1.1552	0.00814111	0.0220295	-0.0050188	0.00704733		468	0.00126172	3.24472	0.0156629	0.025149	0.00617669	0.00482719		chr6:62995855-62996228	S_Shore	KHDRBS2	NM_152688	TSS1500		DMR
cg11497957	chr8	125985846	+	ZNF572		468	0.000379917	0.125685	3.5802	0.0230823	0.035752	0.0104126	0.00644722		228	0.958764	0.0517635	0.000470175	0.0183706	-0.0050188	0.00908314		468	0.00265359	3.02179	0.0229547	0.0378828	0.0080266	0.00759638			OpenSea	ZNF572	NM_152412	5'UTR				8:126054868-126055035	8:125985273-125986353	Promoter_Associated	TRUE
cg25481705	chr19	45850053	+	KLC3		468	0.000381774	0.126018	3.57889	0.0461389	0.0714735	0.0208044	0.012892		228	0.454872	0.748635	0.0142008	0.0515835	-0.0050188	0.0189689		468	0.000266502	3.67449	0.046194	0.0708991	0.021489	0.0125715		chr19:45849852-45850054	Island	KLC3	NM_177417	Body
cg05488632	chr19	15343174	+	EPHX3;EPHX3;EPHX3		468	0.0003818	0.126018	3.57887	0.0159149	0.0246537	0.00717611	0.00444691		228	0.207889	1.26308	0.00804188	0.0205893	-0.0050188	0.00636689		468	0.00575963	2.77421	0.0122063	0.0208527	0.00355977	0.0043999		chr19:15342626-15343181	Island	EPHX3;EPHX3;EPHX3	NM_024794;NM_001142886;NM_024794	1stExon;5'UTR;5'UTR				19:15203635-15204238	19:15341951-15343455	Unclassified_Cell_type_specific
cg14827924	chr17	40900714	-			468	0.000382526	0.126018	-3.57836	-0.0171104	-0.0077138	-0.0265069	0.00478162		228	0.471624	-0.721074	-0.00494298	0.00856643	-0.0050188	0.00685502		468	0.00105684	-3.29602	-0.020582	-0.00831057	-0.0328534	0.0062445		chr17:40896658-40897234	S_Shelf
cg27368911	chr6	37751926	-			468	0.000382543	0.126018	3.57835	0.00799975	0.012393	0.00360648	0.0022356		228	0.982527	0.0219257	7.94823e-05	0.00722351	-0.0050188	0.00362507		468	0.00347499	2.93755	0.00726565	0.0121262	0.00240509	0.00247337			OpenSea						TRUE	6:37859684-37860054	6:37751752-37752081	Unclassified
cg24847625	chr15	40660063	+	DISP2		468	0.000383021	0.126018	3.57802	0.0179265	0.0277722	0.00808078	0.00501018		228	0.83446	-0.209231	-0.0016448	0.0138475	-0.0050188	0.0078612		468	0.00351969	2.93351	0.0146955	0.02454	0.00485099	0.00500953		chr15:40659971-40660899	Island	DISP2	NM_033510	Body			TRUE	15:38447281-38448160	15:40659039-40661131	Promoter_Associated
cg24739098	chr15	79297159	-	RASGRF1;RASGRF1;RASGRF1;RASGRF1		468	0.000383069	0.126018	3.57798	0.00819816	0.0127009	0.00369546	0.00229128		228	0.0730565	1.80104	0.00666767	0.0139636	-0.0050188	0.00370212		468	7.60576e-05	3.99275	0.0113836	0.0169864	0.00578082	0.00285108			OpenSea	RASGRF1;RASGRF1;RASGRF1;RASGRF1	NM_153815;NM_001145648;NM_002891;NM_153815	1stExon;Body;Body;5'UTR							TRUE
cg22888055	chr15	41795475	-	ITPKA		468	0.000383787	0.126136	3.57748	0.0183543	0.0284364	0.00827209	0.0051305		228	0.34752	-0.941411	-0.0070437	0.00770145	-0.0050188	0.00748206		468	0.00060764	3.45219	0.020625	0.0323657	0.00888423	0.00597446		chr15:41793562-41795305	S_Shore	ITPKA	NM_002220	3'UTR				15:39580651-39582768			TRUE
cg10516701	chr1	155055166	+	EFNA3		468	0.000384295	0.126185	3.57711	0.00216144	0.00334886	0.000974019	0.000604241		228	0.693786	0.394236	0.000696926	0.00418074	-0.0050188	0.00176779		468	0.00144052	3.2059	0.00201404	0.0032486	0.000779473	0.000628228		chr1:155051155-155055291	Island	EFNA3	NM_004952	Body				1:153320763-153321889	1:155053993-155055516	Unclassified
cg04704064	chr12	125039219	-			468	0.000384715	0.126206	3.57683	0.0156183	0.0241991	0.00703744	0.00436651		228	0.649206	0.455485	0.00299492	0.015953	-0.0050188	0.00657524		468	0.00436178	2.865	0.0140412	0.0236723	0.0044101	0.00490094		chr12:125039119-125039344	Island							12:123605130-123605241
cg15288800	chr17	6555742	-	C17orf100;MED31;C17orf100		468	0.00038567	0.126348	3.57616	0.0205361	0.031821	0.00925128	0.00574251		228	0.716647	-0.363408	-0.00319723	0.0141411	-0.0050188	0.00879791		468	0.000834696	3.36334	0.0234609	0.0371687	0.00975296	0.00697547		chr17:6554832-6555585	S_Shore	C17orf100;MED31;C17orf100	NM_001105520;NM_016060;NM_001105520	3'UTR;TSS1500;1stExon		RDMR			17:6554374-6556054	Promoter_Associated
cg02541582	chr2	64069798	+	UGP2;UGP2		468	0.000385866	0.126348	3.57603	0.0127116	0.0196971	0.00572618	0.00355469		228	0.6044	-0.518826	-0.00301619	0.00844063	-0.0050188	0.00581349		468	0.00150263	3.19347	0.0125295	0.0202398	0.00481926	0.00392348		chr2:64067892-64068906	S_Shore	UGP2;UGP2	NM_006759;NM_001001521	Body;5'UTR				2:63923186-63923312
cg08550353	chr6	134497627	-	SGK1;SGK1;SGK1		468	0.000386827	0.126487	3.57536	0.0182904	0.0283435	0.00823735	0.00511569		228	0.99849	0.00189417	1.21236e-05	0.0126257	-0.0050188	0.00640047		468	0.00147182	3.19958	0.0207342	0.033469	0.00799941	0.00648029		chr6:134497536-134497756	Island	SGK1;SGK1;SGK1	NM_001143678;NM_001143676;NM_001143677	TSS1500;Body;Body				6:134538940-134539386
cg27434245	chr16	89007493	+	CBFA2T3;CBFA2T3;CBFA2T3		468	0.000387744	0.126487	3.57472	0.0100553	0.0155831	0.00452758	0.0028129		228	0.907207	0.116696	0.000551801	0.00987047	-0.0050188	0.00472853		468	0.0133996	2.48261	0.00728202	0.0130462	0.00151779	0.00293321		chr16:89006334-89008600	Island	CBFA2T3;CBFA2T3;CBFA2T3	NM_175931;NM_175931;NM_005187	1stExon;5'UTR;Body				16:87533072-87536431
cg08256939	chr1	112058236	+	ADORA3		468	0.000387971	0.126487	3.57456	0.0229635	0.0355879	0.0103391	0.00642415		228	0.272049	1.1011	0.00979928	0.0273379	-0.0050188	0.00889955		468	0.000775488	3.3841	0.0262838	0.0415468	0.0110207	0.00776684		chr1:112058184-112058590	Island	ADORA3	NM_001081976	Body			TRUE	1:111859733-111860113
cg23718924	chr2	60778617	-	BCL11A;BCL11A;BCL11A		468	0.000387978	0.126487	3.57456	0.0106122	0.0164463	0.00477804	0.00296881		228	0.668687	0.428522	0.00197387	0.0110515	-0.0050188	0.00460623		468	0.00282599	3.0023	0.00980104	0.0162163	0.00338577	0.00326451		chr2:60778557-60779068	Island	BCL11A;BCL11A;BCL11A	NM_022893;NM_138559;NM_018014	Body;Body;Body				2:60631832-60632572
cg22827210	chr12	104998182	-	CHST11		468	0.000388463	0.126487	3.57422	0.0124855	0.0193501	0.00562083	0.0034932		228	0.356544	0.9239	0.00496924	0.0155689	-0.0050188	0.00537854		468	0.000676267	3.42246	0.0131603	0.0207168	0.00560372	0.00384527			OpenSea	CHST11	NM_018413	Body			TRUE		12:104997905-104998295	Promoter_Associated	TRUE
cg22144875	chr19	46032431	+	OPA3		468	0.000388772	0.126487	3.57401	0.031931	0.0494881	0.014374	0.00893423		228	0.165556	1.39121	0.0187542	0.0453206	-0.0050188	0.0134805		468	0.00106695	3.29328	0.0308495	0.049258	0.0124411	0.00936741		chr19:46032304-46032855	Island	OPA3	NM_001017989	Body			TRUE	19:50722952-50724687	19:46030965-46032538	Unclassified	TRUE
cg14726637	chr1	207669308	-	CR1;CR1		468	0.000388948	0.126487	3.57389	0.0162168	0.0251339	0.00729981	0.00453759		228	0.752556	0.315663	0.00206	0.0149209	-0.0050188	0.00652594		468	0.0012868	3.23898	0.0172433	0.0277052	0.00678145	0.0053237		chr1:207669637-207670015	N_Shore	CR1;CR1	NM_000573;NM_000651	TSS200;TSS200				1:205735897-205736138
cg15598244	chr1	23696413	+	C1orf213;C1orf213;ZNF436;C1orf213		468	0.000389338	0.126487	3.57362	0.016745	0.0259531	0.00753686	0.00468572		228	0.108928	-1.60952	-0.012706	0.00285156	-0.0050188	0.00789431		468	0.00107752	3.29044	0.0195786	0.0312716	0.00788563	0.00595014		chr1:23694690-23696050	S_Shore	C1orf213;C1orf213;ZNF436;C1orf213	NM_138479;NM_001008896;NM_001077195;NM_138479	3'UTR;Body;TSS200;1stExon	low-CpG:23568728-23569041
cg17526462	chr10	49892927	-	WDFY4		468	0.000389521	0.126487	3.57349	0.0137199	0.0212648	0.00617501	0.00383935		228	0.723397	0.354372	0.00212705	0.013956	-0.0050188	0.0060023		468	0.00078599	3.38031	0.0151544	0.0239645	0.00634434	0.00448314			OpenSea	WDFY4	NM_020945	TSS1500	low-CpG:49562866-49563329				10:49892825-49893001	Unclassified_Cell_type_specific
cg03003722	chr6	38035488	+	ZFAND3		468	0.000390367	0.126502	3.57291	0.0177868	0.0275697	0.00800383	0.00497824		228	0.984422	0.0195471	0.000130381	0.0132753	-0.0050188	0.00667008		468	0.000448127	3.53567	0.0202198	0.0314581	0.00898145	0.00571879			OpenSea	ZFAND3	NM_021943	Body			TRUE
cg21565130	chr11	125365004	-	FEZ1;FEZ1		468	0.000390655	0.126502	3.57271	0.0127869	0.0198203	0.00575355	0.00357905		228	0.162678	-1.40078	-0.00703337	0.00286173	-0.0050188	0.00502103		468	0.0124809	2.50816	0.00967681	0.0172586	0.00209497	0.00385813		chr11:125365137-125366319	N_Shore	FEZ1;FEZ1	NM_005103;NM_022549	5'UTR;5'UTR		RDMR		11:124869857-124871500	11:125364549-125366440	Unclassified	TRUE
cg08869244	chr11	67373841	+	NDUFV1;NDUFV1		468	0.00039095	0.126502	3.5725	0.0175417	0.027191	0.00789247	0.00491021		228	0.210955	1.25457	0.00918857	0.0236223	-0.0050188	0.00732405		468	9.03378e-05	3.95034	0.0230134	0.0344617	0.011565	0.00582567		chr11:67374150-67374726	N_Shore	NDUFV1;NDUFV1	NM_007103;NM_001166102	TSS1500;TSS1500		RDMR			11:67373793-67375204	Promoter_Associated
cg00783363	chr7	5644160	-	FSCN1		468	0.000391005	0.126502	3.57247	0.0180293	0.0279469	0.00811174	0.00504674		228	0.455228	-0.748043	-0.00507564	0.00829622	-0.0050188	0.00678522		468	0.00105081	3.29767	0.0162311	0.0259036	0.00655861	0.004922		chr7:5644923-5645142	N_Shore	FSCN1	NM_003088	Body
cg15820574	chr1	156406711	+			468	0.000393637	0.127237	3.57066	0.017655	0.0273715	0.0079384	0.00494445		228	0.535769	0.620192	0.00453972	0.0189652	-0.0050188	0.00731986		468	0.000317296	3.62839	0.0198879	0.0306593	0.0091165	0.0054812		chr1:156405160-156406350	S_Shore							1:154672485-154673341			TRUE
cg14096855	chr10	5541823	+	CALML5		468	0.000395353	0.127254	-3.56949	-0.0124114	-0.00557843	-0.0192443	0.00347708		228	0.669995	0.426724	0.00230994	0.0129779	-0.0050188	0.00541319		468	0.00522984	-2.80599	-0.0113056	-0.00338782	-0.0192234	0.0040291		chr10:5540785-5541515	S_Shore	CALML5	NM_017422	TSS1500
cg27597473	chr6	32172013	-	NOTCH4		468	0.000395633	0.127254	-3.56929	-0.0068578	-0.0030821	-0.0106335	0.00192133		228	0.90126	-0.124212	-0.000409909	0.00609366	-0.0050188	0.00330009		468	0.000953825	-3.32541	-0.00633566	-0.00259159	-0.0100797	0.00190523			OpenSea	NOTCH4	NM_004557	Body
cg24994173	chr5	110408997	-	TSLP;TSLP		468	0.000395661	0.127254	3.56927	0.00281933	0.00437157	0.00126708	0.00078989		228	0.646876	0.458733	0.000535308	0.002835	-0.0050188	0.00116693		468	0.00184162	3.13293	0.00242576	0.00394733	0.000904184	0.000774277		chr5:110408704-110409039	Island	TSLP;TSLP	NM_138551;NM_033035	TSS200;Body				5:110436616-110437263	5:110408820-110409494	Unclassified	TRUE
cg21604136	chr1	9910137	-	CTNNBIP1;CTNNBIP1		468	0.000395802	0.127254	3.56918	0.0185159	0.0287106	0.00832132	0.00518772		228	0.463575	0.734246	0.00536997	0.0197831	-0.0050188	0.00731358		468	0.00043247	3.54531	0.021668	0.0336785	0.00965751	0.00611173			OpenSea	CTNNBIP1;CTNNBIP1	NM_001012329;NM_020248	3'UTR;3'UTR					1:9909832-9910547	Unclassified
cg01405582	chr6	29692365	+	HLA-F;HLA-F;HLA-F		468	0.000396129	0.127254	-3.56896	-0.0121508	-0.00546031	-0.0188413	0.00340457		228	0.151606	1.43885	0.00805193	0.0190804	-0.0050188	0.00559611		468	0.0019867	-3.11013	-0.0139939	-0.00515178	-0.0228361	0.00449947		chr6:29691106-29692093	S_Shore	HLA-F;HLA-F;HLA-F	NM_001098478;NM_001098479;NM_018950	Body;Body;Body
cg21045636	chr14	104746527	-			468	0.000396167	0.127254	-3.56892	-0.00325553	-0.00146295	-0.00504811	0.000912189		228	0.879499	0.151779	0.000207455	0.00290107	-0.0050188	0.00136682		468	0.00282833	-3.00204	-0.00268043	-0.000925801	-0.00443505	0.00089287			OpenSea							14:103817536-103817733
cg04890934	chr8	28242205	-	ZNF395		468	0.000396591	0.127254	3.56865	0.0118389	0.0183582	0.00531957	0.00331747		228	0.046475	2.00227	0.00853885	0.0169432	-0.0050188	0.00426458		468	0.000136868	3.84636	0.0150491	0.022738	0.00736034	0.00391257		chr8:28243684-28244283	N_Shore	ZNF395	NM_018660	5'UTR
cg16513416	chr3	139655283	-	CLSTN2		468	0.000396654	0.127254	3.56861	0.0496109	0.0769304	0.0222914	0.013902		228	0.941955	0.0728955	0.00153367	0.0429964	-0.0050188	0.0210393		468	0.000511722	3.49949	0.0475789	0.074297	0.0208607	0.0135959		chr3:139653430-139655115	S_Shore	CLSTN2	NM_022131	Body		RDMR
cg19140262	chr6	99380488	+	FBXL4		468	0.000396942	0.127254	3.56841	0.0233196	0.0361618	0.0104773	0.006535		228	0.772126	0.289949	0.00271622	0.0211778	-0.0050188	0.0093679		468	0.00124496	3.24861	0.0258141	0.0414296	0.0101986	0.00794619			OpenSea	FBXL4	NM_012160	5'UTR			TRUE
cg18474885	chr21	46292084	-	PTTG1IP		468	0.000397653	0.127366	3.56793	0.0128584	0.0199406	0.00577626	0.00360389		228	0.524514	0.637413	0.00332266	0.0135955	-0.0050188	0.00521272		468	0.000861484	3.35439	0.0138014	0.021887	0.00571592	0.00411444		chr21:46292709-46294744	N_Shore	PTTG1IP	NM_004339	Body		RDMR
cg01172150	chr16	30817443	-			468	0.000398715	0.127591	3.56721	0.021718	0.0336823	0.00975375	0.00608824		228	0.942194	-0.0725947	-0.000605669	0.0158364	-0.0050188	0.00834315		468	0.000555595	3.47691	0.0266477	0.041709	0.0115864	0.00766419		chr16:30816794-30817243	S_Shore							16:30724215-30725145	16:30816554-30817899	Promoter_Associated
cg22721334	chr19	58609618	+	ZSCAN18;ZSCAN18;ZSCAN18;ZSCAN18;ZSCAN18;ZSCAN18;ZSCAN18		468	0.000399426	0.127628	3.56673	0.0263613	0.0408855	0.0118372	0.0073909		228	0.675312	-0.419425	-0.00487266	0.0180223	-0.0050188	0.0116175		468	0.00833157	2.64984	0.0217637	0.037904	0.00562345	0.00821323		chr19:58609338-58609988	Island	ZSCAN18;ZSCAN18;ZSCAN18;ZSCAN18;ZSCAN18;ZSCAN18;ZSCAN18	NM_001145543;NM_001145542;NM_001145544;NM_023926;NM_001145544;NM_001145543;NM_023926	1stExon;Body;5'UTR;1stExon;1stExon;5'UTR;5'UTR	high-CpG:63301370-63301442	DMR		19:63301173-63301743	19:58609581-58609800	Promoter_Associated	TRUE
cg03842258	chr15	67135396	-			468	0.000399555	0.127628	3.56664	0.00959386	0.0148799	0.00430785	0.00268989		228	0.465164	0.731637	0.00279604	0.0103274	-0.0050188	0.00382162		468	0.00110857	3.28225	0.00993442	0.0158824	0.00398646	0.00302671		chr15:67135257-67135480	Island							15:64921494-64922514	15:67134500-67135541	Unclassified_Cell_type_specific
cg10830021	chr11	3815589	-	NUP98;NUP98;NUP98;NUP98		468	0.000401389	0.128097	-3.5654	-0.00628683	-0.00282171	-0.00975194	0.00176329		228	0.297643	1.04396	0.00310073	0.00895411	-0.0050188	0.00297017		468	0.00795721	-2.66557	-0.00472213	-0.00124081	-0.00820344	0.00177152		chr11:3818447-3819307	N_Shelf	NUP98;NUP98;NUP98;NUP98	NM_139131;NM_005387;NM_139132;NM_016320	5'UTR;5'UTR;5'UTR;5'UTR
cg10802005	chr12	121404850	+			468	0.000402063	0.128196	-3.56494	-0.00404729	-0.00181626	-0.00627832	0.0011353		228	0.679056	-0.414298	-0.000982963	0.00369276	-0.0050188	0.0023726		468	0.000734918	-3.39919	-0.00380261	-0.00160423	-0.006001	0.00111868			OpenSea							12:119889175-119889289
cg10606923	chr5	156817610	+	CYFIP2;CYFIP2;CYFIP2		468	0.000403791	0.128414	-3.5638	-0.0171225	-0.00768082	-0.0265641	0.00480455		228	0.230491	1.2024	0.00822088	0.0216949	-0.0050188	0.00683704		468	0.00125817	-3.24554	-0.0165909	-0.0065452	-0.0266366	0.0051119			OpenSea	CYFIP2;CYFIP2;CYFIP2	NM_001037333;NM_014376;NM_001037332	Body;Body;Body			TRUE				TRUE
cg13438095	chr9	137623929	-	COL5A1		468	0.000404013	0.128414	-3.56365	-0.00900933	-0.00404121	-0.0139774	0.00252812		228	0.11023	1.60359	0.00680007	0.015157	-0.0050188	0.00424053		468	0.00139819	-3.21468	-0.00918916	-0.00357176	-0.0148066	0.0028585			OpenSea	COL5A1	NM_000093	Body				9:136763750-136764218
cg05872923	chr17	7461260	-	TNFSF13;TNFSF13;TNFSF12-TNFSF13;TNFSF13		468	0.000404137	0.128414	3.56357	0.0230744	0.0357988	0.0103499	0.00647507		228	0.502516	-0.671635	-0.00637116	0.0123233	-0.0050188	0.00948604		468	0.000396439	3.56881	0.0315288	0.04889	0.0141675	0.00883452		chr17:7464666-7465823	N_Shelf	TNFSF13;TNFSF13;TNFSF12-TNFSF13;TNFSF13	NM_003808;NM_172088;NM_172089;NM_172087	TSS1500;TSS1500;Body;TSS1500							TRUE
cg05165044	chr4	37829008	-	PGM2		468	0.000404321	0.128414	3.56343	0.00345617	0.00536216	0.00155018	0.000969898		228	0.187663	1.3216	0.00211296	0.00526373	-0.0050188	0.00159879		468	0.00363647	2.92316	0.00292008	0.00488317	0.000956999	0.000998947		chr4:37828144-37828945	S_Shore	PGM2	NM_018290	Body				4:37504441-37505540	4:37827613-37829045	Promoter_Associated
cg16654432	chr3	105167621	+	ALCAM		468	0.000404644	0.128414	-3.56322	-0.00651418	-0.00292156	-0.0101068	0.00182817		228	0.862182	0.1738	0.000467374	0.00576695	-0.0050188	0.00268916		468	0.000399529	-3.56671	-0.00638106	-0.00286528	-0.00989683	0.00178906			OpenSea	ALCAM	NM_001627	Body			TRUE
cg24405951	chr1	19337477	+			468	0.000404933	0.128414	-3.56304	-0.0156773	-0.00703071	-0.0243239	0.00439999		228	0.665313	0.433169	0.0026623	0.0147746	-0.0050188	0.0061461		468	0.00221732	-3.07685	-0.0165726	-0.00598786	-0.0271574	0.00538622			OpenSea						TRUE		1:19337392-19338087	Unclassified	TRUE
cg07741184	chr6	167504864	-			468	0.000405967	0.128622	3.56234	0.00327208	0.0050771	0.00146706	0.00091852		228	0.612884	-0.506678	-0.000945895	0.00273315	-0.0050188	0.00186686		468	0.00745903	2.68758	0.00252219	0.0043664	0.00067797	0.000938459		chr6:167507434-167507730	N_Shelf								6:167504767-167504966	Unclassified_Cell_type_specific
cg08846221	chr1	10541698	-	PEX14		468	0.000406318	0.128622	-3.56211	-0.00628647	-0.00281835	-0.00975459	0.00176482		228	0.674082	-0.421111	-0.00107719	0.00396383	-0.0050188	0.00255796		468	0.00246247	-3.0448	-0.00536539	-0.0019025	-0.00882829	0.00176215			OpenSea	PEX14	NM_004565	Body
cg02394247	chr1	2836643	+			468	0.000406849	0.128674	-3.56175	-0.00198312	-0.000888966	-0.00307728	0.000556783		228	0.302635	1.0332	0.000860319	0.00250128	-0.0050188	0.000832673		468	0.00279648	-3.00555	-0.0016472	-0.000570193	-0.00272421	0.000548054			OpenSea							1:2826420-2826513
cg20117103	chr15	26045681	+	ATP10A		468	0.000407305	0.128703	3.56146	0.0181024	0.0280909	0.00811385	0.00508285		228	0.88316	-0.147135	-0.00118356	0.0146691	-0.0050188	0.00804404		468	0.000855443	3.35638	0.0182594	0.0289503	0.00756857	0.00544021			OpenSea	ATP10A	NM_024490	Body			TRUE		15:26045584-26045831	Unclassified_Cell_type_specific
cg07128245	chr3	134205020	-	CEP63;CEP63;ANAPC13;CEP63;CEP63;ANAPC13;CEP63;ANAPC13		468	0.000407808	0.128746	3.56112	0.00183805	0.00285235	0.000823754	0.000516144		228	0.772814	0.289049	0.000247935	0.00193834	-0.0050188	0.000857761		468	0.00103666	3.30155	0.00167065	0.00266506	0.000676246	0.000506021		chr3:134204520-134205439	Island	CEP63;CEP63;ANAPC13;CEP63;CEP63;ANAPC13;CEP63;ANAPC13	NM_001042383;NM_001042400;NR_024400;NM_001042384;NM_025180;NM_015391;NM_001042400;NR_024401	5'UTR;5'UTR;TSS200;5'UTR;TSS200;TSS200;1stExon;TSS200	high-CpG:135687247-135687787			3:135687211-135688221	3:134204497-134205339	Promoter_Associated
cg05193538	chr1	26097991	-	MAN1C1		468	0.00040941	0.128992	3.56007	0.0223365	0.0346662	0.0100069	0.00627418		228	0.900634	-0.125004	-0.00112871	0.0166657	-0.0050188	0.00902936		468	0.000263706	3.67727	0.0276963	0.0424973	0.0128952	0.00753176		chr1:26097904-26098107	Island	MAN1C1	NM_020379	Body				1:25970495-25970694	1:26097709-26098327	Unclassified_Cell_type_specific
cg25423146	chr12	12419436	-	LRP6		468	0.000410141	0.128992	3.55959	0.0102974	0.0159823	0.0046125	0.00289286		228	0.38956	-0.862108	-0.00345841	0.00444732	-0.0050188	0.00401157		468	0.00928126	2.61259	0.00839174	0.0147039	0.00207958	0.00321204		chr12:12419679-12420541	N_Shore	LRP6	NM_002336	Body				12:12310599-12311719
cg04816311	chr7	1066650	+	C7orf50;C7orf50;C7orf50		468	0.000410556	0.128992	3.55932	0.0292807	0.045447	0.0131144	0.0082265		228	0.680147	-0.412808	-0.00499556	0.0188531	-0.0050188	0.0121014		468	0.000109427	3.90265	0.0365002	0.0548796	0.0181207	0.00935266		chr7:1066931-1068245	N_Shore	C7orf50;C7orf50;C7orf50	NM_001134395;NM_032350;NM_001134396	Body;Body;Body				7:1032869-1033180
cg13912858	chr1	109939840	-	SORT1		468	0.000411095	0.128992	3.55896	0.0132511	0.0205679	0.00593427	0.00372331		228	0.900068	0.12572	0.00139586	0.0232768	-0.0050188	0.011103		468	0.0021318	3.08881	0.017233	0.028197	0.00626905	0.00557918		chr1:109940074-109940894	N_Shore	SORT1	NM_002959	Body				1:109741310-109741384	1:109939564-109940959	Unclassified_Cell_type_specific
cg13779868	chr10	5488436	+	NET1;NET1		468	0.000411388	0.128992	3.55877	0.0184418	0.0286253	0.00825827	0.00518207		228	0.512524	0.65597	0.00510685	0.0204494	-0.0050188	0.00778519		468	0.000624661	3.44453	0.0201828	0.0316973	0.00866821	0.00585936		chr10:5488484-5488686	N_Shore	NET1;NET1	NM_001047160;NM_005863	Body;TSS200					10:5488169-5489296	Promoter_Associated	TRUE
cg00557360	chr20	37230386	+	C20orf95		468	0.000411491	0.128992	3.5587	0.0175261	0.0272042	0.00784805	0.00492486		228	0.457987	0.743467	0.00670966	0.0244951	-0.0050188	0.00902481		468	0.000455117	3.53147	0.017059	0.0265519	0.00756619	0.00483058		chr20:37230523-37230742	N_Shore	C20orf95	NM_001164431	TSS200				20:36663743-36664108
cg21784134	chr5	159848731	+	PTTG1		468	0.000411617	0.128992	3.55861	0.00573726	0.00890551	0.00256902	0.00161222		228	0.386138	0.868356	0.00216164	0.00706743	-0.0050188	0.00248934		468	0.000647575	3.43452	0.00545382	0.00857438	0.00233327	0.00158794		chr5:159848779-159849113	N_Shore	PTTG1	NM_004219	TSS200				5:159781309-159781691	5:159848521-159849076	Promoter_Associated_Cell_type_specific
cg26290716	chr14	91862813	-	CCDC88C		468	0.000411719	0.128992	3.55855	0.0156902	0.0243548	0.00702558	0.00440916		228	0.775164	0.285976	0.00193143	0.0152415	-0.0050188	0.00675385		468	0.00143973	3.20607	0.0273571	0.0441256	0.0105886	0.0085329			OpenSea	CCDC88C	NM_001080414	Body				14:90932514-90932687
cg18676054	chr13	113553500	-			468	0.000411882	0.128992	-3.55844	-0.00948577	-0.00424727	-0.0147243	0.00266571		228	0.236761	-1.18634	-0.00469982	0.00310749	-0.0050188	0.00396163		468	0.00109842	-3.2849	-0.00868025	-0.00348739	-0.0138731	0.00264247		chr13:113552381-113552773	S_Shore							13:112601412-112601783
cg02119229	chr11	112046248	+	BCO2;BCO2;BCO2		468	0.000412377	0.129032	3.55811	0.00324956	0.00504429	0.00145483	0.000913282		228	0.452886	0.751938	0.0010183	0.00368711	-0.0050188	0.00135423		468	0.000300326	3.64295	0.00331314	0.00510038	0.0015259	0.000909466			OpenSea	BCO2;BCO2;BCO2	NM_031938;NM_031938;NM_001037290	1stExon;5'UTR;TSS1500			TRUE		11:112044862-112046375	Unclassified
cg09500672	chr2	150186706	+	LYPD6		468	0.000412943	0.129095	3.55775	0.0170626	0.0264872	0.00763796	0.00479589		228	0.255594	-1.13982	-0.00831109	0.0060587	-0.0050188	0.0072916		468	0.0203146	2.3286	0.0135903	0.0250595	0.00212115	0.00583626		chr2:150186463-150187492	Island	LYPD6	NM_194317	TSS1500				2:149894298-149896141	2:150185400-150186753	Unclassified_Cell_type_specific
cg25632114	chr8	95732714	+	DPY19L4		468	0.000413683	0.129102	3.55726	0.00511896	0.00794684	0.00229108	0.00143902		228	0.941041	-0.0740456	-0.000185209	0.00474411	-0.0050188	0.00250128		468	0.00106454	3.29392	0.00478227	0.00763537	0.00192917	0.00145185		chr8:95731798-95732449	S_Shore	DPY19L4	NM_181787	Body					8:95731466-95733197	Promoter_Associated
cg26316023	chr7	122526826	-	CADPS2;CADPS2;CADPS2		468	0.000413841	0.129102	3.55716	0.0112635	0.0174859	0.00504099	0.00316642		228	0.907726	0.116039	0.000609239	0.0109561	-0.0050188	0.00525028		468	0.0151487	2.43798	0.00880485	0.0159021	0.00170763	0.00361153		chr7:122525748-122526959	Island	CADPS2;CADPS2;CADPS2	NM_001009571;NM_017954;NM_001167940	TSS200;TSS200;TSS200				7:122312997-122314376
cg02427831	chr19	51961937	+	SIGLEC8		468	0.000414223	0.129102	-3.55691	-0.0116749	-0.00522469	-0.0181251	0.00328232		228	0.979423	0.0258214	0.000155176	0.0119985	-0.0050188	0.00600961		468	0.00082062	-3.36814	-0.0117232	-0.00488327	-0.0185632	0.00348062			OpenSea	SIGLEC8	NM_014442	TSS1500
cg03271293	chr2	6920924	-			468	0.000414607	0.129102	3.55666	0.011545	0.0179239	0.00516612	0.00324603		228	0.310606	1.01628	0.00496736	0.0145999	-0.0050188	0.0048878		468	0.00379624	2.9095	0.0108821	0.0182321	0.00353203	0.00374019			OpenSea						TRUE
cg06768019	chr1	243650541	+	SDCCAG8		468	0.000414797	0.129102	-3.55653	-0.00318088	-0.0014233	-0.00493846	0.000894377		228	0.260722	-1.12756	-0.00154177	0.00115288	-0.0050188	0.00136734		468	0.00156523	-3.18139	-0.00278952	-0.00106643	-0.00451262	0.000876825		chr1:243650990-243651529	N_Shore	SDCCAG8	NM_006642	Body					1:243650220-243650560	Unclassified_Cell_type_specific	TRUE
cg19490856	chr1	2136217	-	C1orf86		468	0.000415339	0.129157	3.55618	0.00306898	0.0047649	0.00137306	0.000863001		228	0.652622	-0.450734	-0.000724703	0.00244388	-0.0050188	0.00160783		468	0.000387447	3.57498	0.00304085	0.0047124	0.0013693	0.000850593		chr1:2136808-2137351	N_Shore	C1orf86	NM_001146310	5'UTR				1:2125575-2127554	1:2135990-2137939	Promoter_Associated
cg03589296	chr2	66666292	+	MEIS1		468	0.000415745	0.129169	3.55592	0.014333	0.0222539	0.006412	0.00403073		228	0.508994	0.661477	0.00360178	0.0143325	-0.0050188	0.00544505		468	0.0133714	2.48337	0.014706	0.0263432	0.00306874	0.00592178		chr2:66662042-66662338	S_Shelf	MEIS1	NM_002398	Body				2:66519796-66520280
cg06854264	chr1	200861254	+	C1orf106		468	0.000416139	0.129177	3.55567	0.0237009	0.0367999	0.0106019	0.00666566		228	0.669417	0.427518	0.00423601	0.0237627	-0.0050188	0.00990837		468	0.000884969	3.34676	0.0248025	0.039366	0.0102389	0.0074109		chr1:200860076-200860576	S_Shore	C1orf106	NM_018265	Body		CDMR					TRUE
[truncated: 4,135 more rows]

## Sheet: Supplemental Table 2
	Supplemental Table 2. Differentially methylated regions (DMRs) associated with history of clinical depression among PD patients
		chr	start	end	width	strand	cluster	L	clusterL	p.value	fwer
[truncated: 5 more rows]

## Sheet: Supplemental Table 3
	Supplemental Table 3. meQTL associations, detected in BIOS and PEG
[truncated: 50 more rows]

[truncated: 1 more sheets: Supplemental Table 4]
